# Supplementary material for: Making the most of big qualitative datasets: a living systematic review of analysis methods
Source: Front Big Data. 2024 Sep 25;7:1455399. doi: 10.3389/fdata.2024.1455399 (PMC11461344; doi:10.3389/fdata.2024.1455399)
Supplement: Supplementary Appendix 11 — Datasheet of extracted information from included articles. [file Data_Sheet_2.CSV]

Authors	Title	Publication Year	Journal		Location of Study	Study Design	Sample	Sample size	Sample size (<1000 or >=1000)	Aim of Study	Data analysis duration / study period	Type of data being analyzed (e.g. social media, surveys, interviews, policy)	Big qualitative data analysis methods	Authors/References for big qual data analysis methods (e.g. Braun and Clarke, Charmaz 2006)	Big qual data analysis methods (e.g. thematic analysis, content analysis)	Steps used to analyse large qual data sets (e.g. digital methods, team discussions etc.)	Digital Software Used? (e.g. Miro, Netlytic, SocioViz, Infranodus, Brandwatch)	Good Practices mentioned	Limitations mentioned in analysis/analysis methods	Additional Comments	Paper Abstract
[[Abbott, Penelope and Magin, Parker and Lujic, Sanja and Hu, Wendy]]	[[Supporting continuity of care between prison and the community for women in prison: a medical record review]]	[[2017]]	Australian health review : a publication of the Australian Hospital Association	Include	[[Australia]]	medical records review	women who were released from NSW correctional centres	[[212]]	[[<1000]]	The aim of the present study was to examine health information transfer and continuity of care arrangements between prison and community health care providers for women in prison.	n/a	[[medical records]]	The present study was a retrospective review of a systematic sample of medical records of women who were released from NSW correctional centres during selected time periods between May 2013 and January 2014. At the time ofthe review, the health record was paper based. The methodology has been described previously.8 Records were reviewed at the JH&FMHN central record repository by a single researc…		[[content analysis]]		[[n/a]]	n/a	The present study has several limitations. Challenges in medical record reviews include incomplete data and variable interpretations of the record when determining outcomes.29 The medical record only reflects one aspect of communication between HCPs, within a complex system. The value of record reviews depends on the outcome ofinterest. In the present study, record review was well suited to asses…
[[Abebe, A. M. and Wudu Kassaw, M. and Zemariam, A. B. and Estifanos Shewangashaw, N.]]	[[Coverage, Opportunity, and Challenges of Expanded Program on Immunization among 12-23-Month-Old Children in Woldia Town, Northeast Ethiopia, 2018]]	[[2019]]	BioMed Research International	Include	[[Ethiopia]]	mixed methods - strucured questionnaire and in-depth interview schedule	Mothers or caretakers aged 18 years and above with children aged between 12 and 23 months were included in this study	[[389]]	[[<1000]]	The aim ofthis was to assess coverage, opportunity, and challenges ofEPI among children of age 12�23 months in Woldia town, Amhara region, Northeast Ethiopia.	The study was conducted from April 26�May 11, 2018. Data collection was performed from April 26�May 11 for two weeks. Before the actual data collection days, the questionnaire was pretested for completeness and appropriateness to the local context on 5% (20 mothers/caretaker) of a mother with children aged 12�23 months in Defergie Keble and was modified accordingly.	[[interviews]]	An in-depth interview schedule was used for collecting qualitative data. The schedule contained an open-ended question about challenge and opportunity of EPI. The interviews were documented appropriately by participant words, and the participants speaking were recorded by tape. Finally, their speaking was transcribed to English words. Data collection was performed from April 26�May 11 for two wee…			[[theme identification]]	[[Microsoft Word]]	qualitative method was included to answer and clarify some issues on the study. Only children aged between 12 and 23 months were included in the study which shows recent vaccination program performance.	The study is conducted only in the town, which does not represent the great majority of the rural community around Woldia town. The study participants may create social desirable bias during the interview.
[[Abraham, Traci H. and Finley, Erin P. and Drummond, Karen L. and Haro, Elizabeth K. and Hamilton, Alison B. and Townsend, James C. and Littman, Alyson J. and Hudson, Teresa]]	[[A method for developing trustworthiness and preserving richness of qualitative data during team-based analysis of large data sets]]	[[2021]]	American Journal of Evaluation	Include	[[USA]]	Analysis of qualitative data from a nation-wide needs assessment of access to Veteran Health Administration services	Rural dwelling veterans	[[205]]	[[<1000]]	The aim of this article is thus twofold: (1) describe an overall, three-phase analytic strategy that resolved multiple issues not uncommon in contemporary mixed-method and qualitative evaluation and (2) describe the rationale and outline procedures for the complementary technique developed specifically for the NREC evaluation: summary tabulations. Developing and implementing the novel technique e…	n/a	[[interviews]]	The three-phase strategy outlined below allows for systematic data reduction, synthesis, and comparison across progressive levels of analysis. In Phase 1, data from individual interviews were reduced and organized in summary templates. In Phase 2, content from summary templates was further reduced, synthesized by site, and displayed in respondent-by-domain matrices. The summary tabulation techniq…			[[team discussion]] [[summary tabulation]]	[[Microsoft Word]]	The overall, three-phased approach was advantageous as it did not require the use of analytic software, allowing us to overcome some challenges to collaborating virtually while remaining compliant with data security regulations. As it focused analyses on programmatic goals, the overall approach was likely more efficient than long-standing qualitative methods. An added advantage was that it was ea…	While these initial phases were sufficient to achieve the goal of identifying a range of healthrelated needs, concerns, and priorities among rural-dwelling veterans, unanticipated challenges arose in making trustworthy observations regarding patterns and variation in the large volume of data. Thus, although the template-to-matrix approach worked well to extract and summarize data within and acros…
[[Adam, Katherine E. and Baillie, Sarah and Rushton, Jonathan]]	[['Clients. Outdoors. Animals.': retaining vets in UK farm animal practice-thematic analysis of free-text survey responses]]	[[2019]]	The Veterinary record	Include	[[UK]]	Survey study	Vets working in farm practice and Vets who have given up farm work	[[328]]	[[<1000]]	This qualitative study aimed to explore vets� experiences of UK farm animal practice and their perceptions of the factors that inluenced their career choices.	n/a	[[open-ended survey]]	Qualitative research has been used to address a range of important issues in the livestock veterinary sector, including challenges facing the profession,2 decision making in disease outbreaks5 and communication between vets and clients.6 It is a flexible and robust approach to addressing complex, human-orientated research questions, based in the perspective of reality as a social construct. Open …		[[thematic analysis]]	[[inductive coding]] [[data familiarisation]] [[iterative coding]] [[theme identification]] [[multiple coders]] [[team discussion]]	[[QDA Miner]]	It does, however, incorporate a greater breadth of experience from a wider range of respondents. The findings presented in this paper should not be interpreted as stand-alone insights but as providing direction for further qualitative research and enhancing the results of the earlier quantitative analysis of the closed survey questions.3 It should be noted that the data were collected in 2013, an…	n/a
[[Adeniyi, Oladele Vincent and Ajayi, Anthony Idowu and Issah, Moshood and Owolabi, Eyitayo Omolara and Goon, Daniel Ter and Avramovic, Gordana and Lambert, John]]	[[Beyond health care providers' recommendations: understanding influences on infant feeding choices of women with HIV in the Eastern Cape, South Africa]]	[[2019]]	International breastfeeding journal	Include	[[South Africa]]	Cohort Study (survey captures quantitative and qualitative data)	Peripartum women with HIV lin Eastern Cape, South Africa	[[1662]]	[[>=1000]]	The aim of this paper is to determine the rate of adoption of exclusive breastfeeding in this cohort, examine the determinants of infant feeding choices of HIV-infected women and assess the underlying reasons for these choices.	This was a mixed methods study conducted between September 2015 and May 2016	[[interviews]]	In this mixed methods study, both the quantitative and qualitative data of 1662 HIV-infected women enrolled in the East London Prospective Cohort Study were extracted. Data collection took place in three large health facilities in the Buffalo City/Amathole districts of the Eastern Cape Province, South Africa, between September 2015 and May 2016. These facilities provide health ser vices for 1,674…			[[coding]] [[theme identification]] [[recursive abstraction]] [[quotes to illustrate themes]] [[content analysis]] [[data familiarisation]] [[team discusson]] [[iterative coding]]	[[n/a]]	Nonetheless, the large dataset and the triangulation of quantitative and qualitative data is an important strength of this study.	The findings of this study should be interpreted within the context of its limitations. The cross-sectional nature of the data indicates that any association reported could not be interpreted as causation. The decision to breastfeed exclusively does not equate to the practice of exclusive breastfeeding for the recommended six months. A follow-up study is needed to track the completion rate of the…
[[Aderinto, A. A.]]	[[Social correlates and coping measures of street-children: A comparative study of street and non-street children in south-western Nigeria]]	[[2000]]	Child Abuse and Neglect	Include	[[Nigeria]]	Questionnaire - comparative study between two populations	Street children and a sample of secondary school-children who live within the confines of a home	[[202]]	[[<1000]]	This paper sought to achieve two objectives: First, to identify the social correlates attributable to street-children in south-western Nigeria as well as predisposing factors to this behavior; second, it also tried to uncover the survival mechanisms of street children.	n/a	[[open-ended survey]]	This study is a descriptive one that tries to identify factors which may precipitate �run-away� behavior among children. In doing this, a sample of street-children was chosen and interviewed. To identify the factors which may precipitate this behavior, another sample of secondary school children, who live within the confines of a home were also interviewed. Each of these two separate samples were…			[[deductive coding]]	[[n/a]]	n/a	n/a
[[Adorno, Gail and Lopez, Ellen and Burg, Mary Ann and Loerzel, Victoria and Killian, Michael and Dailey, Amy B. and Iennaco, Joanne D. and Wallace, Cara and Sharma, Dinghy Kristine B. and Stein, Kevin]]	[[Positive aspects of having had cancer: A mixed-methods analysis of responses from the American Cancer Society Study of Cancer Survivors-II (SCS-II)]]	[[2018]]	Psycho-oncology	Include	[[USA]]	Parent study is a national cross-sectional survey	American cancer survivors (18 years or older)	[[5149]]	[[>=1000]]	This study focused on understanding positive aspects of cancer among a large, national sample of survivors, 2, 5, and 10 years' postcancer diagnosis, who responded to the American Cancer Society Study of Cancer Survivors ? II (SCS?II) survey �Please tell us about any positive aspects of having cancer.�	national cross?sectional survey conducted between 2005 and 2006	[[open-ended survey]]	The American Cancer Society Study of Cancer Survivors ? II (ACS SCS?II) was a national cross?sectional survey conducted between 2005 and 2006 with 9170 cancer survivors randomly selected from population?based registries in 14 states.13 Participants were 18 years or older, diagnosed with an in situ, local, regional, or distant cancer based on Surveillance, Epidemiology, and End Results (SEER) summ…			[[team discussion]] [[constant comparison]] [[adhering to frameworks/theories]]	[[n/a]]	n/a	There are limitations to this mixed methods study, which are inherent to both qualitative and quantitative survey research. Although the data set for the present analysis comprised over 5100 responses, thematic findings and results may not be representative of, or generalizable to, the experiences of all cancer survivors. In addition, the study's cross? sectional design provided participants only…
[[Akkermans, A. Aranka and Lamerichs, J. M. W. J. Joyce and Schultz, M. J. Marcus and Cherpanath, T. G. V. Thomas and van Woensel, J. B. M. Job and van Heerde, M. Marc and van Kaam, A. H. L. C. Anton and van de Loo, M. D. Moniek and Stiggelbout, A. M. Anne and Smets, E. M. A. Ellen and de Vos, M. A. Mirjam]]	[[How doctors actually (do not) involve families in decisions to continue or discontinue life-sustaining treatment in neonatal, pediatric, and adult intensive care: A qualitative study]]	[[2021]]	Palliative medicine	Include	[[Netherlands]]	Exploratory inductive thematic analysis	Doctors and families of patients undergoing intensive care at Amsterdam UMC	[[107]]	[[<1000]]	To explore how doctors involve families in the decision-making process regarding life-sustaining treatment on the neonatal, pediatric, and adult intensive care.	Data collection between April 2018 and December 2019, no detail on data analysis duration	[[audio-recorded conversations]]	Research question How do doctors involve families in the decision-making process regarding life-sustaining treatment on the neona tal, pediatric, and adult intensive care? Design and setting Data were derived from audio recordings of family con ferences (henceforth: conversations) in the neonatal, pediatric, or adult intensive care of the Amsterdam UMC. �Families� refers to the family members or …			[[collaborative coding]] [[codebook]] [[coding]] [[fragment selection]]	[[MaxQDA]]	The main strength of this study is that we investigated what actually happened in the decision-making conversations rather than what participants in retrospect thought had happened. Furthermore, we used a data-driven coding scheme. This resulted in an extensive overview of doctors� communicative behaviors to involve families in critical and crucial decisions. As such, this study provides a compre…	We have pushed for maximum variation regarding the participating doctors and families, selection bias may nevertheless have occurred. Another limitation is that we did only audio record conversations to minimize the intrusiveness of our data collection, which precluded the analysis of non-verbal communication. Moreover, we cannot rule out that the Hawthorne effect may have occurred. A third limit…
[[Akram, F. and Pidcock, M. and Oake, D. and Sholler, G. and Farrar, M. and Kasparian, N.]]	[["The Usual Challenges of Work Are All Magnified": Australian Paediatric Health Professionals' Experiences During the COVID-19 Pandemic]]	[[2022]]	Heart Lung and Circulation	Include	[[Australia]]	Survey study	Health professionals providing clinical care to or conducting research with children with heart disease at a large quaternary hospital service in NSW, Australia	[[228]]	[[<1000]]	this study explored health professionals� concerns about COVID-19, perceptions of the impact of pandemic on healthcare, and experiences of psychological stress.	Study launched in June 2020 and responses were captured until February 2021, no detail on analysis duration	[[open-ended survey]]	2.1. Participants Health professionals from diverse disciplines providing clinical care to or conducting research with children with heart disease at a large quaternary hospital service in New South Wales (NSW), Australia were identified via hospital databases. Health professionals on extended leave and those who completed less than 70% of the survey were considered ineligible. 2.2. Procedure App…			[[coding]] [[theme identification]] [[team discussion]] [[categorising codes]]	[[Microsoft Excel]]	however, a strength of the study is the robust sample size achieved.	The study findings should be interpreted in light of a few limitations. We surveyed health professionals at a single paediatric cardiac service in NSW during the spread of the Delta variant of COVID-19. Given the variation in COVID-19 case numbers and lockdown durations in different states of Australia, these findings may not be generalisable to all health professionals caring for children with h…
[[Akter, T. and Ali, A. M.]]	[[Factors influencing knowledge and practice of hygiene in Water, Sanitation and Hygiene (WASH) programme areas of Bangladesh Rural Advancement Committee]]	[[2014]]	Rural and remote health	Include	[[Bangladesh]]	in-depth interviews	women from 6 upazilas across Bangladesh	[[144]]	[[<1000]]	This study explored factors that facilitate and/or impede hygiene behavior in water, sanitation and hygiene (WASH) intervention areas using qualitative research techniques.	n/a	[[interviews]]	Study design and area A qualitative descriptive study was conducted in 12 villages distributed over six upazilas under the BRAC WASH program. Upazilas were selected from different geographical areas in Bangladesh to capture the diversity in views and experiences. Data were collected from individual households. Sample and sampling techniques Each household was classified as ultra-poor (owned less …			[[manual coding]] [[translation]] [[theme identification]]	[[n/a]]	n/a	n/a
[[Algoso, Maricris and Ramjan, Lucie and East, Leah and Peters, Kath]]	[[An exploration of undergraduate nursing assistant employment in aged care and its value to undergraduate nursing education]]	[[2019]]	Nurse education today	Include	[[Australia]]	Survey study	New graduate nurses (n=108) who were previously employed as undergraduate Assistants in Nursing in an aged care facility during their Bachelor of Nursing program.	[[108]]	[[<1000]]	To explore the types of nursing skills that are learnt through work as nursing assistants in aged care; and determine how these skills help to prepare novice nurses for new graduate practice as a Registered Nurse.	n/a	[[open-ended survey]]	3.1. Design The survey was distributed as part of a larger mixed-methods study that aims to explore whether employment experience in the aged care sector as a nursing assistant, during the undergraduate nursing program, contributes to the preparation of novice nurses for new graduate (NG) nurse practice. The survey contained 50 scaled items (results reported in a previous paper, author's own (Alg…			[[data familiarisation]] [[thematic analysis]] [[team discussion]]	[[n/a]]	n/a	n/a
[[Aljubaily, Hesham Yahya]]	[[Measuring university students' perceptions of characteristics of ideal university instructor in Saudi Arabia and the United States: An application of nonparametric item response theory study]]	[[2011]]	Dissertation Abstracts International Section A: Humanities and Social Sciences	Include	[[USA, Saudi Arabia]]	Qualitative content analysis	College students from the US and Saudi Arabia	[[180]]	[[<1000]]	The purpose of the study was to identify the characteristics of ideal college teachers from the perspectives of U.S. and Saudi college students. Two studies were conducted in the two countries.	n/a	[[open-ended survey]]	The purpose of the study was to identify the characteristics of ideal college teachers from the perspectives of U.S. and Saudi college students. Two studies were conducted in the two countries. The first study was an open ended survey Characteristics of University Instructor (CUI; see Appendices A and B) where college students from both countries were asked to describe (e.g., ideal, very good, av…		[[content analysis]]	[[theme identification]]	[[n/a]]	n/a	The previous results were used to construct a valid and reliable IUI scale. As mentioned before, the results from Study 1 formed the content validity of the scale based on broad descriptions of ideal university instructors. The eight themes structured the table of specifications (i.e., blueprint) of the IUI scale, which assured the strength of the content validity because the eight themes were de…
[[Allen, Katherine R. and Goldberg, Abbie E.]]	[[Sexual activity during menstruation: A qualitative study]]	[[2009]]	Journal of Sex Research	Include	[[USA]]	narrative study - first-person narratives	Undergraduate students enrolled in a human sexuality course at a public university	[[120]]	[[<1000]]	This study was guided, then, by two research questions: (a) How do young adults perceive the expe rience of sexual activity during menstruation? (b) How do women think about and act on their menstrual experience in their sexual relationships?	n/a	[[first-person narratives]]	Participants The data for this study consisted of 120 first-person narratives obtained from undergraduate students enrolled in a human sexuality course at a public univer sity. Students were asked to identify themselves by gender and age. The average age of young women in the sample was 19.8 years (SD? 1.07; range = 18-23). The average age of young men was 20.4 years (SD=\A6; range = 18-24). Many…		[[grounded theory]]	[[constant comparison]] [[coding]] [[team discussion]]	[[n/a]]	n/a	n/a
[[Allen, Louise M. and Palermo, Claire and Hay, Margaret]]	[[Recruitment and retention of volunteer multiple mini interview interviewers: Understanding their motivations]]	[[2022]]	Medical Education	Include	[[Australia]]	qualitative sequential two-phase design (open-ended survey questions and semi-structured interviews)	MMI interviewers employed at Monash University, Melbourne, Australia	[[127]]	[[<1000]]	This research aims to explore both what motivates individuals to volunteer to interview in MMIs for undergraduate medical selection and what adds and detracts value from their participation.	n/a	[[open-ended survey]] [[interviews]]	As part of the selection process into the undergraduate medical degree at Monash University, Australia, applicants ranked based on academic achievement (secondary school matriculation score) and aptitude test scores (undergraduate medical and health admissions test [UMAT]) are invited to undertake a MMI. In order for the MMIs to be feasible from a cost perspective, and to ensure diverse represen …		[[content analysis]] [[framework analysis]]	[[team discussion]] [[comparison with literature]]	[[NVivo]]	Using the VFI as a theoretical framework helped structure the motivations and develop our understandings over and above the VFI theory further. Five of the six functions were observed and further developed in our findings (Table 3). One of the VFI functions �protective� was not identified as a motivator for our study participants highlighting that individuals do not volunteer for medical school s…	While using the VFI provided a way to view the research and make sense of the results, there are many other theories regarding motiva tion that may shed different light on the topic. Therefore, future research should consider using other theories regarding motivation to provide more insight into the topic in this specific context. The inter view component of this study purposely focused on those …
[[Alpert, Jordan M. and Dyer, Karen E. and Lafata, Jennifer Elston]]	[[Patient-centered communication in digital medical encounters]]	[[2017]]	Patient education and counseling	Include	[[USA]]	Qualitative analysis of patient messages	Messages from electronic health records of a large healthcare system in Detroit, Michigan	[[251]]	[[<1000]]	The goal of this study is to describe the types of messages initiated by patients communicating via patient portals and to assess whether providers employ patient-centered strategies in their electronic responses.	Messages retrieved during a one-week period in March 2014	[[medical records]]	2.1. Study setting This research was conducted in collaboration with a large health care system that serves Detroit, Michigan and the surrounding suburbs. The Health System owns a large multi specialty medical group that employs over 150 adult-serving primary care physicians in 28 primary care clinics. Although the Health System also owns a mixed-model HMO, less than half of the patients seen by …		[[content analysis]]	[[inductive coding]] [[frequency quantification of findings]]	[[n/a]]	To establish reliability, 20% of provider messages were randomly selected and independently coded by the authors.	Findings from this study should be interpreted with its limitations in mind. First, Street and Millay�s [7] categories of provider patient-centeredness were developed using in-person clinical consultations. There are limitations when applying these codes to written text instead, and some characteristics of participation unique to the electronic context may be overlooked; however, our use of induc…
[[Altun, Dilek]]	[[Preschoolers' emergent motivations to learn reading: A grounded theory study]]	[[2019]]	Early Childhood Education Journal	Include	[[Turkey]]	Qualitaitve research study with grounded theory methodology	preschoolers from two large suburban and two sub-province areas in Turkey	[[353]]	[[<1000]]	The goal of the current study was to expand understanding of young preconventional readers� motivations to read and identify the dimensions of emergent reading motivation in the digital age.	n/a	[[interviews]]	This study was qualitative research with a grounded theory methodology. Grounded theory clarifes an individual�s experiences and understandings related to a phenomenon and generates progressively general explanations from the data. Its inductive process comprises a systematic series of methods to collect, code, compare, and analyze data from many participants in order to build theoretical expla n…	[[Glaser 1992]], [[Strauss and Corbin 1998]]	[[grounded theory]]	[[coding]]	[[n/a]]	n/a	Furthermore, this study was qualitative and used inductive data analysis. Children were interviewed and the constructs of ERMs emerged from the data rather than from predetermined items rated by children (Bates et�al. 2016; Marinak et�al. 2015; Mata 2011; McGeown et�al. 2016; Zheng et�al. 2016). Last, the theoretical sampling of the grounded theory research with many participants facilitated the …
[[Alverson, Charlotte Y. and Yamamoto, Scott H.]]	[[Messages from former students and families: Analysis of statements from one state's post-school outcomes survey]]	[[2019]]	Career Development and Transition for Exceptional Individuals	Include	[[USA]]	exploratory descriptive qualitative study	post-school outcome data from one northwest state's state department of education	[[1493]]	[[>=1000]]	We conducted an exploratory descriptive qualitative study on extant data of responses to the state�s open-ended question from their annual post-school outcomes survey:	n/a	[[interviews]]	We used extant data to conduct an exploratory descriptive qualitative study of responses to the open-ended question: �If you could tell your school one thing, what would you tell them (make a suggestion to help better prepare current stu dents for life after high school)? What was most helpful or could have been done better?� A broad research question guided our analysis: What messages did former…	[[Spangler et al. 2012]]		[[assessment of bias]] [[coding]] [[memoing]] [[intercoder agreement]] [[theme identification]]	[[Microsoft Excel]]	team based research, assessment of researcher bias, identify agreement and discussion to resolve disagreement on coding responses	Limitations are important to keep in mind when considering findings from this study. First, as with any extant dataset, we had no control over what or how data were collected. Based on the language of the statements, we believe some interviewers captured respondent statements verbatim whereas others summarized them. How exacting the statements were recorded is likely a source of bias. Another lim…
[[Amico, Jennifer R. and Stimmel, Samantha and Hudson, Shawna and Gold, Marji]]	[["$231 ... to pull a string!!!" American IUD users' reasons for IUD self-removal: An analysis of internet forums]]	[[2020]]	Contraception	Include	[[USA]]	Qualitative study - internet forum responses	Online forum threads/responses detailing IUD self-removal	[[637]]	[[<1000]]	This study describes the reasons for IUD self-removal as documented in internet forums by IUD users discussing self-removal.	n/a	[[internet posts]]	2.1. Data collection Using Google, we performed a comprehensive internet search for IUD users discussing self-removal using a variety of search terms. We modeled the search method after a quantitative study exploring the accuracy of IUD information online [11]. The Appendix contains the detailed search protocol. From this search, we included text from websites that claimed to be from IUD users di…		[[content analysis]]	[[collaborative coding]] [[codebook]]	[[NVivo]]	This study reports findings from an internet search that spans nearly 15 years of voluntary posts about IUD self-removal perspectives and experiences. It reports an innovative approach to find a large number of experiential reports from a hard-to-reach population of those who may not seek clinical care.	n/a
[[An, S. J. and George, A. S. and LeFevre, A. and Mpembeni, R. and Mosha, I. and Mohan, D. and Yang, A. and Chebet, J. and Lipingu, C. and Killewo, J. and Winch, P. and Baqui, A. H. and Kilewo, C.]]	[[Program synergies and social relations: implications of integrating HIV testing and counselling into maternal health care on care seeking]]	[[2015]]	BMC public health	Include	[[Tanzania]]	Observations and interview study	providers and pregnant women from 18 public health centres in rural and peri-urban settings in Tanzania	[[247]]	[[<1000]]	To assess the potential gains and risks of such integration, this paper considers pregnant women�s and providers� perceptions about the effects of integrated HIV testing and counselling on care seeking by pregnant women during antenatal care in Tanzania.	n/a	[[interviews]]	Study site Populated with 44.8 million people and located in east Africa, Tanzania is a low-income country with a per capita gross national income of 540 U.S. dollars [19]. With regards to maternal health, focused antenatal care (FANC) guidelines in 2002 reduced the frequency of facility visits from monthly to a minimum of four times with new counselling and clinical services (Table 2) [20,21]. B…		[[thematic analysis]]	[[manual coding]] [[theme identification]] [[team discussion]] [[codebook]] [[inductive coding]]	[[Atlas.ti]]	team consensus for thematic analysis and codebook development, research assistants who performed data collection were involved in data analysis verification and their work was verified by supervisors	This analysis had some limitations. The cross-sectional design of the study and timing of data collection during the harvest season in an agricultural region could poten tially exclude pregnant women with harvesting responsi bilities who did not attend antenatal clinic during the time period when the data collection team was at each health center. Furthermore, informant fatigue could have resulte…
[[Anderson, C. A. and Baker, K. and Harter, L.]]	[[Adolescents' Perceptions of Childbirth]]	[[2020]]	MCN. The American journal of maternal child nursing	Include	[[USA]]	thematic analysis of qualitative data from open-ended survey question	Adolescents who are within 72 hours postpartum at the University of Texas Arlington hospital system	[[128]]	[[<1000]]	The purpose of this study was to describe adolescents� perception of birth within the first 72 hours postpartum.	data collected between 2007 and 2015	[[written responses]]	This qualitative descriptive study explored the adolescent�s perception of birth. Data were collected via a one-item overarching question: In describing your birth experience, was it as you expected, or not? This survey question was part of a larger, Institutional Review Board approved, longitudinal study examining adolescent birth appraisal, stress (psychological birth trauma), and mental health…	[[Guest et al. 2012]]		[[deductive coding]] [[multiple coders]] [[comparison with literature]] [[assessment of bias]]	[[n/a]]	Lincoln and Guba (1985) criteria for establishing credibility of findings , findings compared to exisiting literature.	This study explored an overlooked topic of research and population. Most adolescents reported a Hispanic background that is a study strength given the limited pub lished information describing the Hispanic adolescent�s birth but also presents a bias to study fi ndings wherein cultural expectations and traditions concerning birth may serve to better prepare the Hispanic teen for moth erhood than t…
[[Anderson, Ekaterina and Solch, Amanda K. and Fincke, B. Graeme and Meterko, Mark and Wormwood, Jolie B. and Vimalananda, Varsha G.]]	[[Concerns of Primary Care Clinicians Practicing in an Integrated Health System: a Qualitative Study]]	[[2020]]	Journal of general internal medicine	Include	[[USA]]	free-text response analysis	primary care clinicians in the veterans health administration health system in the USA	[[555]]	[[<1000]]	To improve understanding of the concerns ofprimary care clinicians (PCCs) practicing in an integrated health system.	n/a	[[open-ended survey]]	The study setting is the Veterans Health Administration (VHA), a large integrated health system. VHA employs over 300,000 healthcare professionals and provides care to more than 9,000,000 patients at 1255 facilities.39 The Coordination of Specialty Care-Primary Care Provider Survey (CSC-PCP) was administered online in April 2018 to 7979 VHA PCCs.40 Originally titled CSC-PCC (Coordination of Speci…		[[consensual qualitative research]]	[[multiple coders]] [[codebook]] [[collaborative coding]] [[data saturation]]	[[NVivo]]	team-based analysis, consensus and discussion to develop codebook,	This study has limitations. Most fundamentally, our findings may appear to have limited generalizability beyond the VHA. One of the most distinctive features of the VHA, shared by only some integrated health systems, is the ability of specialists, who are salaried and therefore do not have inherent financial incentives to see patients, to reject referrals. However, all integrated health systems s…
[[Anderson, K. and Cunningham, J. and Devitt, J. and Cass, A.]]	[[The IMPAKT study: Using qualitative research to explore the impact of end-stage kidney disease and its treatments on aboriginal and Torres Strait Islander Australians]]	[[2013]]	Kidney International Supplements	Include	[[Australia]]	qualitative interview study	Indigenous and non-indigenous patients from hospital renal units in Australia	[[241]]	[[<1000]]	better understanding regarding how the disease and its treatments impact on indigenous patients, their families, and communities is important to provide effective services for this population. To investigate this issue, a large qualitative interview study was undertaken as part of the IMPAKT (IMProving Access to Kidney Transplants) research program.	interview study completed across Australia between 2005-2006	[[interviews]]	The IMPAKT study was a health services research program involving a multi-disciplinary team and employing a mixed methods approach.19 IMPAKT employed a broadly inter pretive theoretical perspective or lens,20 �which looks for culturally derived and historically situated interpretations of the world�,21 which was guided by a perspective of advocacy. Our approach can be considered interpretive inso…			[[iterative approach]] [[iterative coding]] [[multiple coders]] [[team discussion]] [[interpretive approach]]	[[n/a]]	team-based analysis	n/a
[[Anderson, K. and Diaz, A. and Parikh, D. R. and Garvey, G.]]	[[Accessibility of cancer treatment services for Indigenous Australians in the Northern Territory: perspectives of patients and care providers]]	[[2021]]	BMC health services research	Include	[[Australia]]	predominantly qualitative study	Australian adults attending cancer treatment services in Northern Territory	[[104]]	[[<1000]]	The purpose of this study was to explore and map the accessibility of CTS for Indigenous Australians in the NT and to identify key access barriers.	Data collected over 12 months between 2014-2015	[[interviews]]	Participants, setting and data collection This study used a predominantly qualitative approach, complemented by some quantitative survey questions, conducted at CTS-NT, which annually treats around 800 cancer patients, 30% of whom identify as Indigenous Australian. Data from interviews conducted with pa tients and care providers have been included in this study to enable a comprehensive analysis …		[[framework analysis]]	[[grouping analysis by participants]] [[adhering to frameworks/theories]]	[[n/a]]	specifies literature used to inform coding framework	There are some limitations with the design of this study to be considered when interpreting the study findings. The secondary data from patient interviews was pre dominantly from closed questions, which limits the scope for patients to fully communicate their experi ences. Despite this limitation, the open-ended questions that were asked of patients did yield a broad range of barriers. Additional…
[[Andre, Ernesto Barros]]	[[Origins of school conflicts in Angolan context]]	[[2020]]	Journal of Aggression, Conflict and Peace Research	Include	[[Angola]]	qualitative methodology - semi-structured interview data study	teachers, students, and family members of a public school in Angola	[[167]]	[[<1000]]	The purpose ofthis research is to examine the origins ofconflicts, as perceivedbythe larger schoolcommunity, inapublic school in the context of Angolan community.	n/a	[[interviews]]	The context for this investigative study was a secondary school in a small town of Buco-Zau in the interior of Cabinda Province in Angola. The purpose of the study is to examine the day-to-day realities faced in interrelationships within the school community context and the origins of conflicts among the individuals involved. Given the conjuncture and the data to be analyzed, we used a qualitativ…	[[Miles and Huberman 1994]]		[[categorising codes]]	[[MaxQDA]]	specifies literature used to inform coding framework	As the research for this study was based on a specific school context of teachers, students and parents in a school community, the results cannot be generalized. This being the case, the logical sequence would be to continue with the same investigative research on other schools of similar nature in the region with the goal to discover commonalities and then make appropriate conclusions and recomm…
[[Andreotta, Matthew and Nugroho, Robertus and Hurlstone, Mark J. and Boschetti, Fabio and Farrell, Simon and Walker, Iain and Paris, Cecile]]	[[Analyzing social media data: A mixed-methods framework combining computational and qualitative text analysis]]	[[2019]]	Behavior Research Methods	Include	[[Australia]]	mixed-methods framework study	Australian commentary regarding climate change on twitter	[[201506]]	[[>=1000]]	We present a four-phased framework for improving this extraction process, which blends the capacities of data science techniques to compress large data sets into smaller spaces, with the capabilities of qualitative analysis to address research questions.	n/a	[[tweets]]	Outline of approach We employed our four-phased framework as shown in Fig. 2. Firstly, we harvested climate change tweets posted in Australia in 2016 and compiled a corpus (phase 1). We then utilized a topic modeling technique (Nugroho et al., 2017) to organize the diverse content of the corpus into a number of topics. We were interested in topics which commonly appeared throughout the time perio…	[[Blei et al. 2003]]	[[thematic analysis]]	[[constructing a corpus]] [[in-depth analysis of sub-sample]]	[[CSIRO ESA Platform]]	team-based thematic analysis, building framework for checking validity of coding process, concurrent refinement and coding of themes from the data Both qualitative and quantitative researchers can benefit from our four-phased framework. For qualitative researchers, we provide a novel vehicle for addressing their research questions. The diversity and volume of content of social media data may be o…	As a demonstration of our four-phased framework, our application is limited to a single example. For data collection, we were able to draw from the procedures of existing studies which had successfully used keywords to identify climate change tweets. Without an existing literature, identifying diagnostic terms can be difficult. Nevertheless, this demonstration of our four-phased framework exempli…
[[Aninanya, Gifty Apiung and Howard, Natasha and Williams, John E. and Apam, Benjamin and Prytherch, Helen and Loukanova, Svetla and Kamara, Eunice Karanja and Otupiri, Easmon]]	[[Can performance-based incentives improve motivation of nurses and midwives in primary facilities in northern Ghana? A quasi-experimental study]]	[[2016]]	Global health action	Include	[[Ghana]]	quasi-experimental study design with pre- and post-intervention measurement - mixed methods	health workers at a primary care facility in Northern Ghana	[[110]]	[[<1000]]	The goal of this study was to determine the impact of PBIs on maternal health worker motivation in two districts in northern Ghana.	2 years from beginning to end.	[[interviews]]	Setting and subjects The study was conducted in Kassena-Nankana (KND) and Builsa districts in the Upper East Region of northern Ghana (47, 48). KND has eight health centres, two private clinics, 27 Community-based Health Planning and Ser vices (CHPS) compounds, whereas Builsa District has six health centres and 15 CHPS compounds (49). The health centre is the first point of contact between servic…			[[deductive coding]] [[inductive coding]]	[[NVivo]]	included narratives from different levels of the health system	The potential study limitations are the cohort sample size (i.e. 25 per arm), potential contamination related to time liness from external initiatives (e.g. GEHIP), and potential response bias in interviews. First, the sample included all primary-level maternal health workers in the two districts and was small because most maternity providers in Ghana work in hospitals. A larger sample, or possib…
[[Anny Chen, L. Y. and Wu, C. Y. and Lee, M. B. and Yang, L. T.]]	[[Suicide and associated psychosocial correlates among university students in Taiwan: A mixed-methods study]]	[[2020]]	Journal of the Formosan Medical Association	Include	[[Taiwan]]	mixed-methods study (questionnaire and open-ended response)	students enrolled in a large university in Taiwan	[[857]]	[[<1000]]	The study aimed to identify the suicide risks and associated psychosocial factors in a large university in Taiwan.	data collection during two periods of the same semester in 2018	[[open-ended survey]]	Design and procedure This cross-sectional concurrent mixed-methods study was designed with a student survey conducted online and two open-ended questions embedded in the questionnaire. The study was carried out in a large university in northern Taiwan through snowball sampling from March to December, 2018. The researchers first contacted the stu dent union in order to disseminate the study to all…		[[content analysis]]	[[categorising codes]] [[theme identification]]	[[n/a]]	identifying diversity of data through qualitative analysis, synchronizing qualitative and quantitative findings There are strengths as well as limitations of this study. One of the strengths in this study is that it contained qualitative analysis which not only synchronized with the quantitative study, but also supported the correlational findings. Secondly, identification of the diversity of the…	Limitations of this study were also identified. The inclusion of only university students from one university with online snowball sampling might limit the generalizability of the findings. Future studies are recommended to replicate this study in different university settings, particularly recruiting more male students to represent the majority of opinions in campus. Secondly, only a quarter of …
[[Arevalo, Mariana and Brown, Louis D.]]	[[Using a reasoned action approach to identify determinants of organized exercise among Hispanics: a mixed-methods study]]	[[2019]]	BMC public health	Include	[[USA]]	mixed-methods study	Hispanic adults in El Paso, Texas	[[105]]	[[<1000]]	This study used a reasoned action approach (RAA) framework to explore beliefs and determinants of organized exercise among Hispanics.	n/a	[[open-ended survey]]	This is a mixed-methods study, which is part of a larger pre-post design intervention study, called Healthy Fit [20]. Bilingual study staff recruited men and women from local health fairs, Mexican consulate�s Ventanilla de Salud (health window, in English), housing com plexes, and community centers in El Paso, TX and its vicinity areas. Individuals were eligible to participate in the Healthy Fit …			[[categorising codes]] [[frequency quantification of findings]] [[manual coding]] [[a priori themes]]	[[n/a]]	Our study has a number of strengths and some important limitations. A major strength is our examination of culturally-relevant behavioral determinants guided by a RAA theoretical perspective. Given that Hispanics prefer engaging in group-oriented physical activities [3], our study offers valuable insights into the relevant beliefs and determinants of engagement in organized exercise. Also, our st…	One study limitation was our modest sample size, largely comprised of females, which can limit the generalizability of our findings. To substantiate the generalizability of our findings, future studies should examine the utility of the RAA framework with a larger and more diverse sample, possibly with other Hispanic subpopulations. Another limitation had to do with our measure of intentions as a …
[[Ariyo, Kevin and McWilliams, Andrew and David, Anthony S. and Owen, Gareth S.]]	[[Experiences of assessing mental capacity in England and Wales: A large-scale survey of professionals]]	[[2021]]	Wellcome open research	Include	[[UK]]	mixed-methods study	professionals who undertake capacity assessments in England and Wales	[[307]]	[[<1000]]	The main objectives of our study were to describe and compare the experiences of professionals who assess capacity in England and Wales. We sought to include professionals with a range of experience and responsibilities, across the health care, social care and legal disciplines. We were particularly interested in four questions: 1. When, where and how often do professionals assess capacity? 2. Ho…	n/a	[[open-ended survey]]	Qualitative analysis. Free text responses to one question, concerning the challenges experienced when assessing mental capacity, were analysed using a procedure based on the six steps of thematic analysis described by (Braun & Clarke, 2006), as this method has a track record of use in healthcare and social science research (Braun & Clarke, 2014). The thematic analysis used a bottom-up, inductive,…	[[Braun and Clarke]]	[[thematic analysis]] [[consensual qualitative research]]	[[iterative coding]] [[constant comparison]] [[categorising codes]] [[multiple coders]] [[team discussion]]	[[n/a]]	team-based research and analysis, verification of emerging codes, using consensus to develop codebook	We also note some important limitations. First, although most professional groups were reasonably well represented, our total sample is overrepresented by social work professionals (302/562) and underrepresented by solicitors (8/562). Uneven sample sizes are not uncommon in observational studies and the standard errors did not vary much between groups, suggest ing that the analyses were reasonabl…
[[Armstrong, Natalie and Brewster, Liz and Tarrant, Carolyn and Dixon, Ruth and Willars, Janet and Power, Maxine and Dixon-Woods, Mary]]	[[Taking the heat or taking the temperature? A qualitative study of a large-scale exercise in seeking to measure for improvement, not blame]]	[[2018]]	Social science & medicine (1982)	Include	[[UK]]	Ethnographic study	frontline staff, senior national leaders, and experts in the NHS safety thermometer programme leadership and development team	[[126]]	[[<1000]]	We examined responses to a programme known as the NHS Safety Thermometer (NHS-ST). Measuring four common patient harms in diverse care settings with the goal of supporting local improvement, the programme explicitly eschews a role for blame.	n/a	[[observations]] [[interviews]]	2.1. Study setting Our study involved 19 NHS organisations in England (anonymised as sites A-S) that were participating in NHS-ST data collection and re porting. We used purposive sampling to ensure diversity of type and size as well as different levels of reported harm. Organisations were grouped into categories according to their type; we randomly selected within these. The sample included ten …	[[Charmaz 2006]], [[Ragin 1994]]		[[iterative approach]] [[constant comparison]] [[categorising codes]] [[coding]] [[deviant cases]]	[[NVivo]]	combining qualitative data from multiple sources While only one researcher visited each organisation, we de-briefed our visits as a team � sharing observations, reflections and insights in a bid to develop a sophisticated and nuanced understanding of what we were seeing. Combining interviews with observations during site visits allowed us to both explore people's views and opinions as well as see…	This qualitative evaluation combines data from multiple sources. Our interviews with the NHS-ST developers were carried out after the programme was well into implementation and it is therefore possible they represent a rationalised account of the programme theory articulated with the benefit of hindsight. However, these interviews were not the first or only instance in which the principles underp…
[[Arnot, Megan and Wolpert, Miranda and Greenwood, Ethan]]	[[How does the British public understand mental health? A qualitative analysis of open-text responses]]	[[2022]]	The International journal of social psychiatry	Include	[[UK]]	Survey study	adults in Great Britain	[[2708]]	[[>=1000]]	This study aims to gain a deeper insight into what the general public understand by the term �mental health problem�.	n/a	[[open-ended survey]]	Participants Data used in this study were taken from the fourth wave of the Wellcome GB Monitor (National Centre for Social Research, 2018), with respondents being drawn from the National Centre for Social Research (NatCen) online panel. Members of the NatCen panel are recruited from the British Social Attitudes (BSA) survey, which randomly selected participants aged 18 or over from across Britai…	[[Braun and Clarke]] [[Elo and Kyngas 2008]]	[[exploratory analysis]] [[thematic analysis]]	[[data familiarisation]] [[categorising codes]] [[theme identification]]	[[NVivo]]	n/a	It should be noted that this sample is likely not completely representative of the British population. Based on demo graphics from 2018, younger people under the age of 30 were under-represented in this sample (Office for National Statistics, 2018a), while those who were highly educated (Office for National Statistics, 2018b) were over-repre sented. The former has been linked with poorer mental h…
[[Arrish, J. and Yeatman, H. and Williamson, M.]]	[[Self-Reported Nutrition Education Received by Australian Midwives before and after Registration]]	[[2017]]	Journal of pregnancy	Include	[[Australia]]	Mixed methods - qualitative and quantitative	Members of the Australian College of Midwives	[[329]]	[[<1000]]	To explore Australian midwives' recollections of the nutrition education they received during basic education and following registration and their perspectives regarding their preparation to provide nutrition advice.	n/a	[[open-ended survey]]	Participants provided additional information via text boxes. This was analysed in a descriptive manner using content analysis [24].		[[content analysis]]		[[n/a]]	explicit reference to notable literature informing the analysis methods	4.1. Limitations and Strengths. While the response rate was low (6.9% of the members of ACM), it was similar to a previous study conducted with this cohort [34]. Online surveys tend to have lower response rates compared to mailed surveys [39]. The majority of the midwives were of mature age. Therefore, many were not able to provide the details of the nutrition education they received during their…
[[Ashby, G. B. and Riggan, K. A. and Huang, L. and Torbenson, V. E. and Long, M. E. and Wick, M. J. and Allyse, M. A. and Rivera-Chiauzzi, E. Y.]]	[["I had so many life-changing decisions I had to make without support": a qualitative analysis of women's pregnant and postpartum experiences during the COVID-19 pandemic]]	[[2022]]	BMC Pregnancy and Childbirth	Include	[[USA]]	mixed-methods survey data	all patients 18 years or older who were pregtnant between January 1st 2020 and April 28th 2021 in a large Midwest health system	[[647]]	[[<1000]]	The aim of our study was to characterize the impact of the COVID-19 pandemic on pregnant and postpartum women in a large Midwestern health system by exploring their experiences with prenatal care and support in the perinatal period.	n/a	[[open-ended survey]]	Survey development We utilized the Coronavirus Perinatal Experiences Impact Survey (COPE-IS), a 90-item, mixed-method open-source survey designed by experts in maternal health to collect data on the efect of the COVID-19 pan demic on perinatal experiences [23]. Te COPE-IS sur vey has been broadly employed throughout localities in the United States and Europe for future cross-sectional data analys…	[[Saldana 2016]]		[[multiple coders]] [[iterative approach]] [[consensual qualitative research]] [[codebook]] [[thematic analysis]] [[validation of findings]]	[[NVivo]]	Strengths of this study include a large sample size for a qualitative dataset and detailed responses to the openended survey items, refecting a variety of experiences.	Tis survey was administered in Spring 2021 after medical knowledge and response to the COVID-19 pandemic was more solidifed, with widely available testing and vaccines released to adults in the general public, so our results may not refect the entire pandemic experience. Te temporal distance from birth and prenatal care for women who delivered earlier in the pandemic may lead to recall bias. Te l…
[[Atkinson, L. and Silverio, S. A. and Bick, D. and Fallon, V.]]	[[Relationships between paternal attitudes, paternal involvement, and infant-feeding outcomes: Mixed-methods findings from a global on-line survey of English-speaking fathers]]	[[2021]]	Maternal and Child Nutrition	Include	[[UK]]	mixed-methods study - online survey with quantitative and qualitative components	fathers aged 18 or older with an infant less than 52 weeks old	[[208]]	[[<1000]]	Firstly, the study aimed to quantify the relationships between paternal attitudes, paternal involvement, and infant-feeding outcomes. As such, the following hypotheses were developed: � H1 Fathers' overall attitudes towards parenthood would be associated with their attitudes towards infant feeding. � H2 Fathers' attitudes towards parenthood and feeding would be associated with paternal involvemen…	n/a	[[open-ended survey]]	Fathers aged 18 years or over with an infant <52 weeks old were rec ruited via social media using an advert with a link to an online survey hosted by Qualtrics. There was an option to be entered into a prize draw for a �25 voucher as a reimbursement for the participants' time. By means of convenience sampling, 366 participants were recruited over a 3-month period between November 2018 and January…	[[Creswell and Plano Clark 2011]] [[thematic framework approach Gale 2013]], [[Morse 2008]]		[[a priori themes]] [[triangulation]]	[[NVivo]]	n/a	To the authors' knowledge, no other study has previously appraised the relationships between paternal attitudes, involvement and infant feeding outcomes simultaneously while also qualitatively exploring the influences on paternal attitudes towards infant feeding and the father�infant relationship. These findings, therefore, are an original contribution to the field and provide important insights …
[[Atwood, Molly E. and Friedman, Aliza and Meisner, Brad A. and Cassin, Stephanie E.]]	[[The Exchange of Social Support on Online Bariatric Surgery Discussion Forums: A Mixed-Methods Content Analysis]]	[[2018]]	Health communication	Include	[[USA]]	mixed-methods content analysis - forum messages	messages from an online bariatric surgery support forum	[[2234]]	[[>=1000]]	The purpose of the present study was to examine the types of social support found on online bariatric surgery support forums, and the frequency with which these support types are exchanged among forum members. These details will provide a useful description of social support as it is shared on online forums among individuals who undergo bariatric surgery, and they will also provide a point of ref…	n/a	[[forum messages]]	Methodological approach Content analysis, a research method for analyzing and interpreting written communication (Elo & Kyngas, 2008), was utilized to describe and examine the manifest content of individual messages posted on online bariatric forums. Content analysis can be conducted using a deductive or an inductive approach. The deductive method of data collection and analysis was selected for …			[[in-depth analysis of sub-sample]] [[iterative coding]] [[multiple coders]] [[categorising codes]] [[adhering to frameworks/theories]]	[[n/a]]	team-based analysis, consensus and discussion to develop codebook, piloting analytical model using 10% of the data A strength of the present study is the analysis of a large quantity of messages posted to both pre-surgery and post-surgery bariatric forums, whereas previous studies have typically examined social support provided exclusively during the post-surgery phase. Importantly, the results f…	This study is not without limitations. First, messages from only one publically available online support group forum for individuals who have undergone RYGB were utilized and, thus, the extent to which the present results are generalizable to additional online forums and surgery subforums is unclear. Second, the data collection period was limited to one month given the large volume of messages on…
[[Atyeo, Natalie N. and Frank, Tahvi D. and Vail, Emma F. and Sperduto, William A. L. and Boyd, David L.]]	[[Early Initiation of Breastfeeding Among Maya Mothers in the Western Highlands of Guatemala: Practices and Beliefs]]	[[2017]]	Journal of human lactation : official journal of International Lactation Consultant Association	Include	[[Guatemala]]	interview study	mothers with infants in Lake Atitlan region, Guatemala	[[178]]	[[<1000]]	This study aimed to determine major beliefs and practices associated with early initiation of breastfeeding among Maya mothers in Lake Atitl�n, Guatemala.	n/a	[[interviews]]	Design This cross-sectional, mixed-methods study includes qualita tive and quantitative analysis of responses. Semistructured interview questions were created after comprehensive litera ture review. The script contained a range of questions related to early child nutrition. Questions were translated from English to Spanish and reviewed for content and accuracy of translations by (a) Duke Global H…	[[thematic framework approach Gale 2013]]		[[translation]] [[codebook]] [[double coding]] [[team discussion]]	[[n/a]]	intercoder reliability, team-based codebook development, thematic saturation	Our study was based on a convenience sample of 178 moth ers; our results cannot be generalized to the entire population and our ability to perform robust statistics on our sample was limited. However, given the consistency of our sampling method across villages, we believe that our results are fairly representative of the community we studied. In addition, we were unable to back-translate the Kaq…
[[Auvinen, Elina and Huhtala, Mari and Rantanen, Johanna and Feldt, Taru]]	[[Drivers or Drifters? The "Who" and "Why" of Leader Role Occupancy-A Mixed-Method Study]]	[[2021]]	Frontiers in psychology	Include	[[Finland]]	mixed-methods - survey with quantitative and qualitative open-ended questions	Highly educated leaders across fields and industries in Finland	[[1219]]	[[>=1000]]	In this study, we aimed to answer four focal questions. First, in order to gain a wider understanding of the various reasons behind leader emergence, we wanted to explore what kinds of factors leaders themselves put forward as having affected their leader role occupancy. Thus, the first research question (RQ 1) was a qualitative investigation of the kinds of reasons that could be identified from …	n/a	[[open-ended survey]]	Data Collection and Participants We used multiple sources of data collection to gather data that would be representative of the highly educated leader population in Finland in various fields and industries. An electronic survey was sent via trade unions to gather data that would be representative of different sectors, as the trade unions are organized by industry in Finland, and most Finnish empl…	[[Tashakkori and Creswell 2007]] [[Teddlie and Tashakkori 2009]] [[Castro et al. 2010]] [[Krippendorf's alpha 2004]]	[[merged concurrent nested approach]]	[[inductive coding]] [[categorising codes]] [[multiple coders]] [[codebook]]	[[n/a]]	independent coders, validity assessed of coding, quantifying theme categorization Our findings were based on leaders� self-reported qualitative, retrospective descriptions of the reasons behind their current leader role occupancy. So far as we know, this was the first study to utilize this kind of qualitative data to examine leader role occupancy, and therefore the original classification of 26 t…	It must be noted that the classification of qualitative data reflects the sample characteristics and with a different sample, different themes could have been identified (Braun and Clarke, 2012). To develop a wider understanding of the various reasons that affect leader role occupancy, qualitative data must be collected from diverse samples in future studies. Our qualitative thematic analysis com…
[[Azul, A. M. and Almendra, R. and Quatorze, M. and Loureiro, A. and Reis, F. and Tavares, R. and Mota-Pinto, A. and Cunha, A. and Rama, L. and Malva, J. O. and Santana, P. and Ramalho-Santos, J.]]	[[Unhealthy lifestyles, environment, well-being and health capability in rural neighbourhoods: a community-based cross-sectional study]]	[[2021]]	BMC public health	Include	[[Portugal]]	cross-sectional study, qualitatively driven mixed-methods study	adults from 15 Portuguese rural neighbourhoods	[[107]]	[[<1000]]	Therefore, we propose a qualitatively driven mixed-method design to assess unhealthy lifestyles of people living in rural neighbourhoods, which includes gathering evidence-based data about metabolic risks and health functionality and studying broader contextual determinants of health and well-being associated to place and neighbourhood. We ultimate expect to uncover health and well-being drivers …	n/a	[[interviews]]	Study area, design and community setting The cross-sectional study was conducted in 15 rural neighbourhoods from six municipalities in the Centre region of Portugal (Fig. 1), aiming at 1) assessing evidence-based data and describing lifestyles, 2) examin ing determinants of health and well-being in rural neigh bourhoods, and 3) discuss how individuals� conditions and population� circumstances can…		[[consensual qualitative research]]	[[multiple coders]] [[cross-checking]] [[a priori themes]] [[frequency quantification of findings]] [[team discussion]]	[[MaxQDA]]	strategies to ensure quality in data coding, changing composition of coding pairs, independent coders, consensual coding process YTe qualitative driven mixed-method design allowed us to gather data concerning unhealthy lifestyles of individuals but also to collect in-depth information about community environments that facilitate / weaken individual health and well-being, and their ability to make…	There are some limitations to this study. The approach was conducted in a single region of the country; thus, results cannot be generalized to other rural neighbourhoods or remote regions. Moreover, data was collected during standard working hours of the week, which might have influenced the sample, including ageing index and the prevalence of women participating. However, we did cover a represen…
[[Bain, A. and Kavanagh, S. and McCarthy, S. and Babar, Z. U. D.]]	[[Assessment of insulin-related knowledge among healthcare professionals in a secondary care hospital in the United Kingdom]]	[[2019]]	International Journal of Pharmacy Practice	Include	[[UK]]	questionnaire study	healthcare professionals - nurses, pharmacists, pharmacy technicians, junior doctors and consultants in a large teaching hospital in Norther England	[[109]]	[[<1000]]	Our aim was to examine the knowledge and self-reported confidence of a range of healthcare professionals regarding insulin use in a large teaching hospital in the North of England.	n/a	[[open-ended survey]]	The study was conducted at a large teaching hospital in the North of England between December 2016 and January 2017. The hospital is part of one of the largest and busiest NHS hospital trusts in England, providing services to 2.3 million patients across five hospitals and 40 community sites. An electronic questionnaire was prepared by two pharmacists and a pharmacy student in light of previously …		[[descriptive analysis]] [[thematic analysis]]	[[validation of findings]]	[[Microsoft Word]]	independent researcher used to validate results from thematic analysis	Although the questionnaire was assured for content validity, further benefit may have been achieved with multi-professional input in the initial stages. Convenience sampling, although respectful of busy front-line staff pressures, may have introduced bias, and the response rate was limited; however, the study was conducted in a typical large teaching hospital in England. The setting would not be …
[[Bainbridge, Daryl and Giruparajah, Mohanna and Zou, Hanyan and Seow, Hsien]]	[[The care experiences of patients who die in residential hospice: A qualitative analysis of the last three months of life from the views of bereaved caregivers]]	[[2018]]	Palliative & supportive care	Include	[[Canada]]	qualitative survey study	bereaved caregivers of decedents who had diesd in 16 residential hospices in Ontario, Canada	[[550]]	[[<1000]]	The objective of the present study was to capture end-of-life care experiences across a wide range of palliative care settings used by deceased patients from the perspective of bereaved caregivers. Focusing on responses from caregivers of patients who died in hospice, we report on the qualitative analysis ofopen-ended questions as to what was good and bad about care during the last three months o…	n/a	[[open-ended survey]]	Study Design and Population Bereaved caregivers of decedents who died in one of 16 participating residential hospices in Ontario completed a questionnaire as part of a survey to cap ture the patient/caregiver experience at the end of life retrospectively after the patient had died. The in strument, the CaregiverVoice Survey, has been de scribed in detail (Seow et al., 2016). Data collection occur…	[[Lincoln and Guba 1985]] [[Creswell 2013]]		[[multiple coders]] [[categorising codes]] [[constant comparison]] [[team discussion]] [[cross-checking]] [[consensual qualitative research]] [[triple coding]] [[audit trail]]	[[Limesurvey Database]] [[Microsoft Excel]]	explicit reference to notable literature informing the analysis methods, team-discussion and consensus, team-based analysis, independent coding, triple coding	The present study has inherent limitations in terms of its representativeness and the depth of caregiver perspectives examined, and given that these data are a proxy measure of patients� experiences. The responses elicited are a function of the extent to which patients voiced their options to the caregiver for the care being offered, as well as the caregivers� own expectations, the degree to whic…
[[Balchander, D. and Cabrera, C. I. and Zack, B. and Porter, S. and Sunshine, J. and D'Anza, B.]]	[[Assessing Telehealth Through the Lens of the Provider: Considerations for the Post-COVID-19 Era]]	[[2022]]	Telemedicine journal and e-health : the official journal of the American Telemedicine Association	Include	[[USA]]	interview study	patients at Beth Israel Deaconess Medical Center in Boston, Massachusetts	[[139]]	[[<1000]]	To improve rates of proxy selection and documentation, we sought to develop and evaluate a web-based interview to guide patients in their selection, and to capture their choices in their electronic health record (EHR).	n/a	[[interviews]]	From May to June 2020, an attitudinal survey was sent to 2,633 health care providers engaging in direct patient care in a quaternary academic health system. The survey consisted of 15 questions and collected deidentified data on factors influencing provider utility, satisfaction, and concerns with telehealth. This was a mixed-methods study and the survey was designed and sent through the Qualtric…			[[inductive coding]] [[iterative approach]] [[iterative coding]] [[theme identification]] [[categorising codes]]	[[n/a]]	independent coding, team-based discussion and consensus	This Qualtrics survey was sent with the purposes of com paring feedback versus use in a research setting. As surveys are inherently subject to error and bias, it is possible that those who did not respond had varying perspectives. However, within our responses, there was considerable variation with regard to experience and specialty. A second limitation is that the survey is based on questions ab…
[[Bamford, C. and Lee, R. and McLellan, E. and Poole, M. and Harrison-Dening, K. and Hughes, J. and Robinson, L. and Exley, C.]]	[[What enables good end of life care for people with dementia? A multi-method qualitative study with key stakeholders]]	[[2018]]	BMC geriatrics	Include	[[UK]]	qualitative study with semi-structured interviews and focus groups and hours of observation	national experts, service managers, frontline staff, people with dementia and family carers of people with dementia	[[128]]	[[<1000]]	This paper reports an integrative analysis of a series of qualitative studies which aimed to understand the factors that facilitate good EoLC in dementia in England from the perspectives of a range of stakeholders and direct observation of care. It explores the extent to which priorities are shared by national experts, service managers, frontline staff, family carers and people with dementia. The…	n/a	[[focus groups]] [[interviews]] [[observations]]	Data were collected between October 2013 and January 2016 as part of a research programme on supporting professionals to deliver good EoLC in dementia (https:// research.ncl.ac.uk/seed/). We adopted a social construct ivist perspective [29], meaning that we understand knowledge and beliefs to be co-constructed. This per spective enabled us to capture and critically explore multiple perspectives o…		[[thematic analysis]]	[[comparative case studies]] [[multiple coders]] [[data familiarisation]] [[team discussion]] [[integrative analysis]] [[visual mapping of themes]]	[[n/a]]	team-based research, reading and reading of transcripts, integration of qualitative methods and analysis	n/a
[[Barber, L. and Lane, R. and Holmes, L. and Murray, N. and Hamill, J. K.]]	[[Surgical smoke: how an issue in healthcare fits a planetary health framework]]	[[2022]]	New Zealand Medical Journal	Include	[[USA]]	mixed-methods study	perioperative nurses, anaesthetic technicians, anaesthetists, and surgeons	[[463]]	[[<1000]]	The aims of this study were to discover what healthcare workers thought about the problem of electrocautery smoke, the idea of a surgical smoke-free policy, and to formulate ideas on how the matter could be approached in an environmentally and socially responsible way.	n/a	[[open-ended survey]]	This study received approval from the Auck land DHB Research Office. The settings were the operating theatre suites of a children�s hospital and an adjoining adult hospital. Smoke evacua tion devices are available in the operating rooms, but their use is not mandatory. The survey was developed using the REDCap electronic data cap ture tools hosted by the Faculty of Medical and Health Sciences at …	[[Braun and Clarke]]	[[thematic analysis]] [[constructionist theoretical approach]]	[[data familiarisation]] [[coding]]	[[Taguette]]	team based research and analysis, reading and re-reading, drawing on literature to inform coding process, explicit reference to methods and associated literature, explicit reference to reflexivity of authors, explicit reference to epistemology of research study	The present study was limited by an overall response rate of just over one third. This may have been influenced by our wide invitation list that included some healthcare professionals who no longer worked in the operating theatre, which would be supported by the lower response rate from nurses and surgical trainees compared to anaesthetist and surgeons. Response might also have been influenced by…
[[Barlow, Sally and Dixey, Rachael and Todd, Jacquelyne and Taylor, Vanessa and Carney, Sarah and Newell, Rob]]	[[‘Abandoned by Medicine’? A qualitative study of women's experiences with lymphoedema secondary to cancer, and the implications for care]]	[[2014]]	Primary Health Care Research & Development	Include	[[UK]]	mixed-methods study - reports only qualitative component in this study (in-depth semi-structured interviews, focus group discussions, qualitative comments from questionnaire data)	lymphoedema patients from Lymphoedema support groups in Leeds	[[133]]	[[<1000]]	The rationale for this research arose from two main insights. The first was recognition among clinicians of insufficient evidence to facilitate effective psychosocial support of people with lymphoedema. Second, there is still a perceived need to develop appropriate resources and clinics to treat and support patients with this condition (Williams et al., 2004). The objective was to explore the jou…	n/a	[[public comments]] [[focus groups]] [[interviews]]	This study was approved by the University of Bradford Ethics committee. Study design This research is part of a larger scale mixed methods study exploring appropriate screening tools for psychosocial difficulties resulting from SL and has been reported elsewhere (working papers, Dixey et al., 2012; Newell et al., 2012). The research presented here is from the qualitative compo nent of the study, …	[[Burnard 1991]]	[[content analysis]]	[[theme identification]] [[multiple coders]] [[team discussion]] [[categorising codes]]	[[n/a]]	independent coding, team-based discussion and consensus	The study has a number of limitations. First, these reports are provided by service users and often relate to retrospective accounts, some from many years� experiences of health care which since then may have improved. Second, the data are reflective of a predominantly female sample and is not culturally diverse. The nature of the main study investigating social difficulties and appearance concer…
[[Barnes, Andrew and Rumbold, James L. and Olusoga, Peter]]	[[Attitudes towards protective headgear in UK rugby union players]]	[[2017]]	BMJ open sport & exercise medicine	Include	[[UK]]	mixed-methods survey	rugby union players in the UK	[[545]]	[[<1000]]	Therefore, the purpose of this study was to examine UK rugby union players� attitudes towards wearing protective headgear.	n/a	[[open-ended survey]]	Participants Following institutional ethics approval, data were collected via an online survey distributed through social media sites and the mailing lists of rugby clubs. Seven hundred and twenty-eight responses were recorded, 207 of which were discarded due to incom plete data, leaving 545 usable questionnaires from players representing 187 different clubs and schools across the UK. The final s…		[[content analysis]	[[inductive coding]] [[deductive coding]] ] [[categorising codes]]	[[n/a]]	team-based coding, indpendent researchers, explicit reference to literature informing coding development	This was the first study of its kind to explore attitudes towards protective headgear in UK rugby union players. A strength of the study was its mixed-methods approach to exploring player attitudes. Specifically, combining descriptive and inferential statistics with a content anal ysis has supplemented understanding in this area. Due to similar general dimensions emerging in all groups, we did no…
[[Barnighausen, Kate and Matse, Sindy and Hughey, Allison B. and Hettema, Anita and Barnighausen, Till W. and McMahon, Shannon A.]]	[["We know this will be hard at the beginning, but better in the long term": understanding PrEP uptake in the general population in Eswatini]]	[[2020]]	AIDS care	Include	[[Eswatini]]	qualitative interview study	healthcare workers, stakeholders and clients who initiated, continued, declined or discontinued PrEP in Eswatini	[[206]]	[[<1000]]	This qualitative short report responds to calls for further information regarding preferences of heterosexual men and women (Paxton, Hope, & Jaffe, 2007; Underhill, Operario, Mimiaga, Skeer, & Mayer, 2010) and health system factors that affect PrEP availability and promotion (Fonner et al., 2016; WHO, 2012). We elucidate reasons individuals from the general population are supported or hindered in…	n/a	[[interviews]]	The PrEP intervention On August 1, 2017 the PrEP demonstration project began in six public-sector, nurse-led, primary-care clinics in the Hhohho region of Eswatini (Clinical trials.gov, 2017). HIV-negative clients identified as being at risk for HIV were given information and then offered daily oral PrEP. An applied qualitative research component was embedded within the inter vention to investiga…	[[Corbin and Strauss 2008]] [[McMahon 2018]]	[[grounded theory]]	[[team discussion]] [[cross-checking]] [[translation]] [[inductive coding]]	[[NVivo]]		n/a
[[Battle, R. S. and Lee, J. P. and Antin, T. M. J.]]	[[Knowledge of tobacco control policies among U.S. Southeast Asians]]	[[2010]]	Journal of Immigrant & Minority Health	Include	[[USA]]	qualitative study	15-87 year old Southeast Asians living in California	[[164]]	[[<1000]]	Tobacco is easily grown in most parts of Southeast Asia, and smoking is highly normative and figures centrally in social interactions in Southeast Asian culture. The children of Southeast Asian immigrants, however, have grown up in the context of U.S. society where cigarette smoking has been increasingly stigmatized in recent decades, particularly in California [26]. Second-generation status has …	n/a	[[interviews]]	Participants The sample for this study included 164 Southeast Asians from two communities in the East San Francisco Bay Area. ��Southeast Asians�� here includes only persons from fam ilies originating in Laos or Cambodia. Table 1, below, describes the study participants. The study sample included equal numbers of males and females representing two generations in the U.S. Respon dents were recruit…		[[horizontal thematic approach]]	[[a priori themes]]	[[n/a]]	n/a	n/a
[[Beamish, A. J. and Rabie, M. and Johnston, M. J. and Harries, R. L. and Mohan, H. and Gokani, V. J.]]	[[Use of the eLogbook in surgical training in the United Kingdom: A nationwide survey and consensus recommendations from the Association of Surgeons in Training]]	[[2021]]	British Journal of Surgery	Include	[[UK]]	questionnaire study	UK surgical trainees	[[906]]	[[<1000]]	To ascertain the real-world usage of WBAs, as perceived by UK surgical trainees. Materials and methods: An anonymous online questionnaire conducted nationally via the Association of Surgeons in Training (ASiT). Evaluation of 906 completed trainee responses, across all surgical specialties and training levels, employed mixed methods to interpret quantitative and qualitative data.	n/a	[[open-ended survey]]	2.1. Study design and setting This cross-sectional study has been reported in line with the STROCSS criteria [6] and registered online (https://osf.io/ftsyb). Par ticipation was open to all surgical trainees in formal training posts in the UK at the time of the study. The only exclusion criteria were non-completion of the questionnaire and not being in a surgical training post. The study was cond…		[[thematic analysis]]	[[audit trail]] [[frequency quantification of findings]] [[peer review of analysis]]	[[n/a]]	comprehensive and transparent handling	Possible limitations include a potential for reluctance to openly report misuse among respondents, in particular if they were involved in such behaviour themselves or had not reported such events observed in others. This may have led to a degree of under-reporting. In this con text, the development of a survey tool that would be ethical and also encourage openness led us to ask predominantly abou…
[[Bearman, Margaret and Greenhill, Jennene and Nestel, Debra]]	[[The power of simulation: a large-scale narrative analysis of learners' experiences]]	[[2019]]	Medical education	Include	[[Australia]]	narrative study	national health and education training simulation programme participants in Australia	[[327]]	[[<1000]]	This study seeks to identify the ways in which health professionals narrate powerful SBE experiences and through this to understand in what ways SBE may influence learning.	n/a	[[first-person narratives]]	Context of this study Since 2011, the National Health and Education Training Simulation (NHET-Sim) programme has been successfully providing thousands of health and social care professionals across Australia with the introductory skills and concepts necessary to facilitate SBE.27,28 Every educator who commences NHET-Sim completes an introductory module to SBE, which involves a series of online re…		[[content analysis]]	[[data familiarisation]] [[codebook]] [[multiple coders]] [[categorising codes]] [[team discussion]] [[frequency quantification of findings]]	[[n/a]]	team-based research and analysis, verification of coding scheme by an additional researcher	The narrative nature of the data is both a strength and limitation. The inclusion of stories allowed us to analyse the data in a way that maintained a holistic understanding of simulation as a phenomenon that continues to have impact, even decades later. However, narratives form and reshape as they are retold, so any conclusion about the cause and effect of SBE is far from definite. The sampling …
[[Beaton, Danielle M. and Sirois, Fuschia and Milne, Elizabeth]]	[[Experiences of criticism in adults with ADHD: A qualitative study]]	[[2022]]	PLoS ONE	Include	[[UK]]	qualitative survey study - open responses	people living with ADHD or high ADHD traits attending University of Sheffield	[[162]]	[[<1000]]	This study aimed to provide a rich understanding of what experiences adults with ADHD traits have with criticism.	n/a	[[open-ended survey]]	Research design The data used to conduct this qualitative analysis was obtained via a larger pre-registered study: https://osf.io/uwekq (13). The study was hosted online using Qualtrics (www.qualtrics. com) between January and March 2019. Participants were recruited via online ADHD forums, social media, university disability services and posters displayed publicly. Ethical clearance for the study…	[[Braun and Clarke]]	[[thematic analysis]]	[[iterative coding]] [[semantic coding]] [[multiple coders]] [[validation of findings]] [[inductive coding]]	[[NVivo]] [[Microsoft Excel]]	reviewing codes by second and third authosrs, explicit reference to literature informing analysis methods	On the whole, using an open text question has allowed for an unbiased and comprehensive insight into the incidents of criticism that adults with ADHD frequently experience. A particu lar strength of the study is that the responses were unguided and completely anonymous, which increases confidence that the results are free of any potential sampling, procedural, response, or interviewer bias. Moreo…
[[Bell, Jennifer A. H. and Hyland, Sylvia and DePellegrin, Tania and Upshur, Ross E. G. and Bernstein, Mark and Martin, Douglas K.]]	[[SARS and hospital priority setting: a qualitative case study and evaluation]]	[[2004]]	BMC health services research	Include	[[Canada]]	qualitative study with document review and interviews	key documents and informants from a large tertiary hospital in Canada	[[235]]	[[<1000]]	The purpose of this study is to describe and evaluate priority setting in a hospital in response to SARS using the ethical framework 'accountability for reasonableness'.	n/a	[[documents]] [[interviews]]	Design To describe priority setting we used qualitative case study methods. A case study is "an empirical inquiry that inves tigates a contemporary phenomenon within its real-life context" [12]. This is an appropriate method because pri ority setting in hospitals is complex, context-dependent, and involves social processes. To evaluate the description we used the four conditions of 'accountabilit…			[[fragment selection]] [[categorising codes]] [[comparison with literature]] [[collaborative coding]] [[cross-checking]] [[validation of findings]] [[audit trail]]	[[n/a]]	collaborative coding, consensus to resolve concerns with coding, participant verification of findings, documentation of all research activities	n/a
[[Bell, Sigall K. and Bourgeois, Fabienne and DesRoches, Catherine M. and Dong, Joe and Harcourt, Kendall and Liu, Stephen K. and Lowe, Elizabeth and McGaffigan, Patricia and Ngo, Long H. and Novack, Sandy A. and Ralston, James D. and Salmi, Liz and Schrandt, Suz and Sheridan, Sue and Sokol-Hessner, Lauge and Thomas, Glenda and Thomas, Eric J.]]	[[Filling a gap in safety metrics: development of a patient-centred framework to identify and categorise patient-reported breakdowns related to the diagnostic process in ambulatory care]]	[[2022]]	BMJ Quality & Safety	Include	[[USA]]	qualitative analysis methods	multi-stakeholder advisory group including patients, families, clinicians and experts in diagnostic error, patient engagement and safety	[[2165]]	[[>=1000]]	We aimed to develop a framework with patients/families to help organisations identify and categorise patient- reported diagnostic process- related breakdowns (PRDBs) to inform organisational learning.	n/a	[[open-ended survey]]	We developed the PRDB framework in ambulatory care through an iterative process involving a multi stakeholder advisory group (MAG) and two broad population surveys, collectively representing 25425 US respondents, and identifying 2165 patient-reported ambulatory errors (figure 1). We used this process to ground the framework in both expertise and evidence, combining the diverse experiences and per…		[[framework analysis]]	[[team discussion]] [[multiple coders]] [[comparison with literature]] [[intercoder agreement]]	[[n/a]]	intercoder reliability, team-based coding, discussion and resolution of conflicts.	The PRDB framework was derived from patient reported errors in two large surveys, which are subject to response bias. The open notes dataset representing three sites may not be broadly gener alisable to all patients, especially since portal registration was a prerequisite for reading notes, and known inequities related to portal use may bias participants.88 89 However, the IHI survey used a patie…
[[Benham-Clarke, Simon and Ford, Tamsin and Mitchell, Siobhan B. and Price, Anna and Newlove-Delgado, Tamsin and Blake, Sharon and Eke, Helen and Moore, Darren A. and Emma Russell, Abigail and Janssens, Astrid]]	[[Role of education settings in transition from child to adult health services for young people with ADHD]]	[[2021]]	Emotional & Behavioural Difficulties	Include	[[UK]]	qualitative study - semi-structured interviews	young people with ADHD, their parents, and health professionals living in the UK	[[144]]	[[<1000]]	CATCh-uS included a qualitative stream to explore how stakeholders (young people, parents, clinicians and General Practitioners (GPs)) experienced healthcare transitions, and to identify factors that influence the quality and experience of transition. As part of an overarching theme which recognised that successful transition depended on how invested stakeholders were in the ongoing treatment for…	n/a	[[interviews]]	Participants The CATCh-uS study recruited three key stakeholder groups: health professionals, young people with ADHD and parents. The health professionals were clinicians from specialist child and adult health services, and primary care (GPs), who all supported young people with ADHD. The young people with ADHD were at three different stages of transition; before (pre-transition), those who trans…	[[Guest et al. 2012]]	[[thematic analysis]]	[[double coding]] [[grouping analysis by participants]] [[theme identification]]	[[n/a]]	team based research and coding, comparison and contrast to existing notable research	n/a
[[Benjamin, L. and Ni, X. and Wang, S. W.]]	[[Implicit Support Differs Across Five Groups in the U.S., Taiwan, and Mexico]]	[[2021]]	Cultural Diversity and Ethnic Minority Psychology	Include	[[USA]]	qualitative study - accounts of experiences by different participant groups	women from different Asian-American ethnic groups	[[216]]	[[<1000]]	The present mixed-methods investigation aims to better understand implicit support �in practice� and to unpack previously overlooked nuances between different subsets of collectivism in implicit support processes.	n/a	[[open-ended survey]]	Qualitative and quantitative data were collected as part of a larger cross-sectional online survey study on cross-cultural differences in social support experiences and well-being. For the current analysis, we focused on the qualitative responses participants provided to an open-ended question about implicit support and a single quantitative item assessing participants� perceived helpfulness of i…	[[Braun and Clarke]] [[Elo et al. 2014]] [[Morrow 2005]]	[[thematic analysis]]	[[multiple coders]] [[team discussion]] [[validation of findings]] [[double coding]] [[reflexivity]] [[iterative coding]]	[[n/a]]	internal auditing processes, self-reflection, blinding of respondents' cultural groups, team-based refinement of coding categories	There are some limitations to be addressed. First, participants of our study were exclusively female. While we selected female participants intentionally to control for potential gender differences in support experiences, we recognize that this decision limits the generalizability of our findings. Additionally, some group differences in participants� age and socioeconomic status may be a source o…
[[Bennett, Michelle and von Treuer, Kathryn and McCabe, Marita P. and Beattie, Elizabeth and Karantzas, Gery and Mellor, David and Sanders, Kerrie and Busija, Ljoudmila and Goodenough, Belinda and Byers, Jessica]]	[[Resident perceptions of opportunity for communication and contribution to care planning in residential aged care]]	[[2020]]	International journal of older people nursing	Include	[[Australia]]	qualitative inductive design	residents of residential aged care in Australia	[[102]]	[[<1000]]	Therefore, the aim of this study was to explore resident perceptions of the opportunities they have to communicate, including the opportunity to express their care preferences and contribute opinions about their care.	n/a	[[interviews]]	2.1?|?Research strategy This study used qualitative descriptive methodology to explore resident perspectives about communication in residential aged care. To facilitate the involvement of all residents, including those with communication impairment, all interview facilitators were trained in delivering communication support (Cabrera et al., 2015; Conway & Chenery, 2016; Eggenberger, Heimerl, & Be…	Graneheim and Lundman 2004]] [[Vaismoradi et al. 2013]] [[Braun and Clarke]] , [[Ragin 1994]]	[[content analysis]] [[thematic analysis]]	[[multiple coders]] [[cross-checking]] [[manifest content analysi]], [[member checking]]	[[n/a]]	independent analysis by two different researchers, explicit reference to literature informing analysis methods	n/a
[[Berkhout, Suze G. and Sheehan, Kathleen A. and Abbey, Susan E.]]	[[Individual- and Institutional-level Concerns of Health Care Workers in Canada During the COVID-19 Pandemic: A Qualitative Analysis]]	[[2021]]	JAMA network open	Include	[[Canada]]	qualitative study - using discourse analysis	healthcare workers in Canada during the Covid 19 pandemic	[[7213]]	[[>=1000]]	In this qualitative study, we sought to understand the range of concerns and sources of distress among HCWs at the University Health Network (UHN) in Toronto, Ontario, Canada, as the COVID-19 pandemic evolved and asked how these concerns might intersect with one another in the institutional context.	March 16th to December 1st 2020	[[forum messages]]	Overview In this qualitative study, as 1 component of a mixed-methods evaluation of an internal HCW mental health support program at UHN (the UHN COVID CARES program), we conducted a critical discourse analysis (CDA) of a series of online open forums (virtual forums) hosted by senior hospital leadership. The eMethods in the Supplement gives additional details. The study was approved by the UHN Qu…			[[iterative coding]] [[memoing]] [[reflexivity]] [[triangulation]] [[discourse analysis]]	[[n/a]]	explicit reference to literature informing analysis	This study also has limitations. Certain groups of employees may not have had access to technology in their work environment, which may have curtailed their ability to engage with the virtual forums. Although the virtual forums were available for viewing and questions could be submitted to slido.com through the external (public-facing) institutional website, this process would require time, compu…
[[Berry, E. and Jenkins, C. and Allen, S.]]	[[Facilitators and barriers to social distancing for young people during the COVID-19 pandemic]]	[[2022]]	BMC public health	Include	[[Ireland]]	qualitative survey study	young people living in Ireland during Covid 29 pandemic	[[347]]	[[<1000]]	This qualitative study explores the facilitators of and barriers to social distancing for young people during the COVID-19 pandemic, with recognition that young people represent a unique demographic group, with differing psychosocial needs and experiences to other age cohorts.	n/a	[[open-ended survey]]	Methods Design and setting Te cross-sectional survey collected anonymous quan titative data (via fxed response scales) and qualitative data (open text questions) remotely via Qualtrics soft ware. Te survey was open July 28th 2020 � August 24th 2020. Te survey closed on August 24th as this marked the start of the process of returning to School/University/ College which would introduce diferent con…	[[Braun and Clarke]]	[[thematic analysis]]	[[reflexivity]] [[inductive coding]] [[multiple coders]] [[cross-checking]] [[team discussion]] [[adhering to frameworks/theories]]	[[n/a]]	verification and crosschecking of codes with second researcher, explicit reference to literature informing analysis methods	Tis study was conducted during the graduated easing of the frst lockdown during the summer of 2020 and thus is refective of the thoughts, feelings, and behaviours, which occurred in this context. In particular, as mentioned earlier, at the time of data collection (Summer 2020), social distancing was a comprehensively advised NPI, while instruction to wear a face covering was enforced only in spec…
[[Beverly, E. A. and Diaz, S. and Kerr, A. M. and Balbo, J. T. and Prokopakis, K. E. and Fredricks, T. R.]]	[[Students' Perceptions of Trigger Warnings in Medical Education]]	[[2018]]	Teaching and learning in medicine	Include	[[USA]]	descriptive cross-sectional study	1st and 2nd year medical students at a large medical university in Ohio, USA	[[259]]	[[<1000]]	The purpose of the current research is to explore medical students� perceptions of trigger warnings.	n/a	[[open-ended survey]]	In this descriptive cross-sectional survey study, we assessed 1st- and 2nd-year medical students� perceptions of trigger warnings in the preclinical curriculum. Students in pre clinical years of medical school have more traditional didactic classroom experiences than students in the clinical years who are out on clinical rotations, making them a useful sample through which we can better understan…		[[content analysis]] [[thematic analysis]]	[[multiple coders]] [[team discussion]] [[intercoder agreement]] [[cross-checking]]	[[NVivo]]	intercoder reliability, verfication and crosschecking of coding by individual researchers	Study limitations include the relatively homogenous study sample with regards to race/ethnicity from one medical school with three campuses, participant selfselection, and self-reported data. Data from one medical school limit the generalizability of findings to other programs. However, it should be noted that the three campuses for this single medical school reside in very different geographical…
[[Bhatia, R. and Gilliam, E. and Aliberti, G. and Pinheiro, A. and Karamourtopoulos, M. and Davis, R. B. and DesRochers, L. and Schonberg, M. A.]]	[[Older adults' perspectives on primary care telemedicine during the COVID-19 pandemic]]	[[2022]]	Journal of the American Geriatrics Society	Include	[[USA]]	cross-sectional multi method study	adults older than 65 years who had a phone only and/or video telemedicine visit with their primary care physician in a large Massachusetts health system	[[208]]	[[<1000]]	We hypothesized that adults ?75 years would find telemedicine less satisfactory than adults 65�74 due to lower digital access and literacy with increasing age.	April 2020 to June 2021	[[open-ended survey]]	Between April 2020 and June 2021, we surveyed adults ?65 years who had completed a phone-only and/or video telemedicine primary care visit with their primary care physician (PCP) within one large health system in Massachusetts since March 2020. Within the health system, we recruited patients from one large academic internal medicine practice, one academic geriatrics practice, and eight community …	[[Braun and Clarke]]	[[thematic analysis]] [[consensual qualitative research]]	[[team discussion]] [[theme identification]] [[codebook]] [[double coding]]	[[NVivo]]	crosschecking by research team members, joint codebook development, iteratve recoding of material	Our study has limitations. Our findings are limited to one geographic area and one health system. Our sample was English-speaking and predominantly non-Hispanic White (91.4%) limiting generalizability. Also, our popula tion was highly educated (73.1% had a college degree or higher educational attainment) which may be representa tive of the population of older adults willing to utilize tele medici…
[[Bierstetel, Sabrina J.]]	[[Sharing positive experiences on social media: An investigation of online capitalization, responsiveness, and subjective well-being]]	[[2022]]	Dissertation Abstracts International: Section B: The Sciences and Engineering	Include	[[USA]]	mixed=methods study	undergraduate students enrolled at Wayne State University recruited through the Department of Psychology Sona System	[[271]]	[[<1000]]	The purpose of Study 2 was to replicate the association between perceived capitalization responsiveness and well-being found in Study 1, to extend these findings by testing need fulfillment as a mediator of the link, and to further build on these findings by addressing some of the limitations in Study 1.	n/a	[[open-ended survey]]	Participants Participants consisted of undergraduate students from Wayne State University who were recruited through the Department of Psychology Sona system. To be eligible for participation, participants needed to indicate on an initial screener survey that they at least occasionally post content about themselves or their life on any social media platform (i.e., a rating of at least 3 on a 1-5 …	[[Fereday and Muir-Cochrane 2006]]	[[consensual qualitative research]]	[[deductive coding]] [[inductive coding]] [[a priori themes]] [[multiple coders]] [[data familiarisation]] [[team discussion]]	[[n/a]]	team-based discussion to develop codebook, consensus used to resolve discrepancies	n/a
[[Bigand, Teresa and Anderson, Cristina Lee and Roberts, Mary Lee and Shaw, Michele Rose and Wilson, Marian]]	[[Benefits and adverse effects of cannabis use among adults with persistent pain]]	[[2019]]	Nursing Outlook	Include	[[USA]]	survey study	adults receiving opioids for persistent pain conditions from three separate pain management clinics in Washington State	[[150]]	[[<1000]]	The purpose of Study 2 was to replicate the association between perceived capitalization responsiveness and well-being found in Study 1, to extend these findings by testing need fulfillment as a mediator of the link, and to further build on these findings by addressing some of the limitations in Study 1.	n/a	[[open-ended survey]]	A qualitative descriptive approach as described by Sandelowski (2000) was used to guide the study design. Qualitative descriptive methodology is an appropriate approach when the purpose of the study is to describe participants� common beliefs, attitudes, feelings, and details about an unexplored phenomenon (Sandelow ski, 2000). This study was part of a larger project that aims to examine self-rep…	[[manifest content analysis Graneheim and Lundman 2004]], [[Sandelowski 2000]]	[[content analysis]]	[[constant comparison]]	[[n/a]]	team-based analysis, crosschecking, explicit reference to literature informing analysis methods.	The present study had several limitations and strengths to note. First, the study relied on self-report for all collected data. While self-report may be as reliable as using medical records for data verification, it is possible that participants� answers reflect an incomplete picture of reality. Furthermore, this study used two open-ended questions embedded within a larger survey study that requi…
[[Biggs, M. A. and Gould, H. and Foster, D. G.]]	[[Understanding why women seek abortions in the US]]	[[2013]]	BMC Women's Health	Include	[[USA]]	survey study - baseline quantitative and qualitative data	women seeking abortion care at 30 US facilities between January 2008 and December 2010	[[954]]	[[<1000]]	This study builds upon and extends the small body of literature that documents US women�s reasons for abortion [6]. While two other papers using data from the Turnaway Study (see below) describe how women who indicate partner related reasons or reasons related to their own alcohol, tobacco and/or drug use, differ from those who do not mention these reasons [15,16] this study presents all of the r…	n/a	[[open-ended survey]]	Ethics statement This study was approved by the University of California, San Francisco, Committee on Human Research. Written and oral consent was obtained from all participants. Study design Data for this study were drawn from baseline quantita tive and qualitative data from the Turnaway Study, an ongoing, five-year, longitudinal study evaluating the health and socioeconomic consequences of rece…			[[multiple coders]] [[codebook]] [[theme identification]]	[[Microsoft Excel]]	double coding, team-based codebook development	This study should be viewed in light of its limitations. Fewer than 40% of women who were eligible and approa ched agreed to participate. Many women may have been deterred from enrolling because participation required bi-annual interviews for a period of 5 years. Nonetheless, our sample demographics, with the exception of our over representation of women beyond the first trimester, closely mirror…
[[Blomberg, K. and Eriksson, M. and Boo, R. and Gronlund, A.]]	[[Using a Facebook Forum to Cope With Narcolepsy After Pandemrix Vaccination: Infodemiology Study]]	[[2019]]	Journal of medical Internet research	Include	[[Sweden]]	mixed-methods - series of messages posted in a social media forum	young people diagnosed with narcolepsy following adminsitration of the Pandemrix vaccination	[[774]]	[[<1000]]	The aim of this study was to examine how information was spread, and how opinions and beliefs about narcolepsy as a consequence of Pandemrix vaccination were formed through discussions on social media. For this purpose, we examined a series of messages posted on social media, as well as connections among people participating in the discussions. One research question was whether, in general, socia…	n/a	[[forum messages]]	Identification of Discussion Forums This study was a descriptive retrospective analysis of a series of messages posted on social media, as well as connections between users, between September 2010 and July 2016. We conducted the study in 2017. We found 18 Swedish discussion forums on the Web that concerned narcolepsy and that had started around 2010. As Table 2 shows, in most of these, the volume…			[[inductive coding]] [[iterative approach]] [[frequency quantification of findings]] [[team discussion]]	[[n/a]]	team-based discussion of message content interpretations	n/a
[[Bogart, L. M. and Fu, C. M. and Eyraud, J. and Cowgill, B. O. and Hawes-Dawson, J. and Uyeda, K. and Klein, D. J. and Elliott, M. N. and Schuster, M. A.]]	[[Evaluation of the dissemination of SNaX, a middle school-based obesity prevention intervention, within a large US school district]]	[[2018]]	Translational Behavioral Medicine	Include	[[USA]]	mixed-methods study - surveys	Students and teachers in a large primarily Latino school district enrolled in the SNAX programme in Los Angeles, USA	[[233]]	[[<1000]]	We used community-based participatory research principles to disseminate an evidence-based middle-school obesity-prevention program,	n/a	[[interviews]]	Community engagement and setting SNaX was developed through a community-academic partnership [9�11]. The team met regularly with a community advisory board that included academic child obesity researchers and community stakeholders (district administrators and board members, non-profit organizations focused on child obesity, parent repre - sentatives, and public health department staff). All diss…	[[Ragin 1994]]		[[codebook]] [[multiple coders]] [[intercoder agreement]]	[[Dedoose]]	indepdendent coding, double coding, intercoder reliability quanitifed using a subsample of interviews	Several limitations should be noted. Our dissem - ination evaluation was limited to one region of one large urban school district. We could not conduct a valid test of effectiveness without a randomized con - trol group; we also did not have the resources to con - duct a full nutrition and physical activity assessment. For example, the hydration station was well-imple - mented in the disseminatio…
[[Boivin, J. and Harrison, C. and Mathur, R. and Burns, G. and Pericleous-Smith, A. and Gameiro, S.]]	[[Patient experiences of fertility clinic closure during the COVID-19 pandemic: appraisals, coping and emotions]]	[[2020]]	Human Reproduction	Include	[[UK]]	mixed-methods cross-sectional design	patients 18 years or older who were affected by fertility clinic closures during the Covid19 pandemic	[[450]]	[[<1000]]	What are appraisals, coping strategies and emotional reactions of patients to coronavirus disease 2019 (COVID-19) fertility clinic closures?	n/a	[[open-ended survey]]	Participants Eligibility criteria were being a patient affected by fertility clinic closure, 18 years of age or older, and ability to respond in English. In total, 946 people clicked on the survey link, 76 did not consent, 420 started but did not complete the survey and 450 completed (all female except four men). Power calculations were not performed due to uncertainty of any quantitative effects…	[[Braun and Clarke]]		[[data familiarisation]] [[data saturation]] [[theme identification]] [[team discussion]] [[cross-checking]] [[adhering to frameworks/theories]]	[[n/a]]	explicit reference to literature informing analysis, cross-checking themes as data analysis is progressing, team-based analysis	A strength was that all participants were patients who were affected by clinic closure. The sample was self-selected from social media websites, mainly associated with patient support groups and this profile may affect generalisability. Informative comparisons across gender and country were impossible because only four participants were men and the 25% of non-UK respondents were from 13 countries…
[[Bond, Virginia and Hoddinott, Graeme and Viljoen, Lario and Simuyaba, Melvin and Musheke, Maurice and Seeley, Janet]]	[[Good Health and Moral Responsibility: Key Concepts Underlying the Interpretation of Treatment as Prevention in South Africa and Zambia Before Rolling Out Universal HIV Testing and Treatment]]	[[2016]]	AIDS patient care and STDs	Include	[[Zambia, South Africa]]	qualitative study - group discussions, structured observations and interviews	individuals living in 21 different communities within the catchment areas of government health facilities providing HIV and ART services in Zambia and South Africa	[[1202]]	[[>=1000]]	The aim of this article is to explore how HIV treatment and prevention are understood by local residents across the communities and to consider the implications for the recent expansion of early access to ART.	n/a	[[interviews]] [[focus groups]]	Qualitative research was carried out in each of the 21 communities from December 2012 to May 2013 before the randomization of each community to different intervention packages. Each community is defined as the catchment area of a government health facility where HIV services and ART are available. Over a period of 12 days in each community, a mix of exploratory qualitative methods was used. These…			[[translation]] [[a priori themes]]	[[Atlas.ti]]	n/a	n/a
[[Booth, A. and Bell, T. and Halhol, S. and Pan, S. and Welch, V. and Merinopoulou, E. and Lambrelli, D. and Cox, A.]]	[[Using Social Media to Uncover Treatment Experiences and Decisions in Patients With Acute Myeloid Leukemia or Myelodysplastic Syndrome Who Are Ineligible for Intensive Chemotherapy: Patient-Centric Qualitative Data Analysis]]	[[2019]]	Journal of medical Internet research	Include	[[USA]]	qualitative study - social media posts analysis	posts by patients/caregivers of patients with AML or MDS from 3 large publicly available AML and MDS specific-sites	[[164]]	[[<1000]]	This study aimed to use disease-specific social media posts by patients with AML or MDS who are ineligible for intensive chemotherapy and their caregivers to capture factors they feel are most important, and to provide current evidence to inform and characterize these perspectives.	n/a	[[social media]]	Data Source An initial search of disease-specific social media was conducted, focusing on the feasibility of addressing the study objectives (finalized on April 23, 2018). The search strategy focused on identifying AML and MDS�specific social media forums and discussion boards, using key search terms such as AML patient forum and MDS patient discussion. An exhaustive list of search terms used can…		[[thematic analysis]]	[[a priori themes]]	[[R]]	The use of social media has the added benefit of providing a more geographically diverse sample and reducing timelines for collecting information. Just as important, if not more so, this approach has the potential to collect unprompted responses by patients and caregivers. Many patients may be too weak or frail to participate in patient surveys and in health-related social media forums, whereas c…	n/a
[[Borakati, A.]]	[[Evaluation of an international medical E-learning course with natural language processing and machine learning]]	[[2021]]	BMC medical education	Include	[[Europe, Australasia]]	multi-centre cohort study - quantitative and qualitative survey questions	medical students in the clinical years of their course or qualified doctors from Europe and Australasia	[[1611]]	[[>=1000]]	This study aimed to evaluate the impact of an e-learning course targeting medical students collaborating in an international cohort study, with semi-automated analysis of feedback using text mining and machine learning methods.	n/a	[[open-ended survey]]	Research platform The Ileus Management International (IMAGINE) study was a multinational collaborative study assessing gastro intestinal recovery following elective colorectal surgery. It took place between January and March 2018 at 424 hospitals across 24 countries in Europe and Australasia. Collaborators must have been a medical student in the clinical years of their course or a qualified docto…		[[content analysis]] [[Latent Dirichlet Association]] [[sentiment analysis]]	[[text mining]] [[natural language processing]]	[[R]]	explicit reference to literature informing analysis methods	Prior studies of e-learning in medicine have thus far have been on a small scale, with only a minority having greater than 100 participants; with inclusion of over 1000 responses, this study has been able to apply machine learning techniques to this larger natural language dataset. Through these machine learning algorithms it is demonstrated a method for reproducibility and objectivity in the ana…
[[Bosakova, L. and Madarasova Geckova, A. and Borrell, C. and Hajduova, Z. and van Dijk, J. P. and Reijneveld, S. A.]]	[[How adults and children perceive the impact of social policies connected to unemployment on well-being in the household: a concept mapping approach]]	[[2019]]	International journal of public health	Include	[[Slovakia]]	mixed-methods study	adults and children living in Slovakia	[[123]]	[[<1000]]	The aim of this study is to examine how adults and children perceive the impact of social policies connected to unemployment on well-being in the household, and whether their views differ.	n/a	[[open-ended survey]]	This study was carried out within the EU-FP7-funded SOPHIE Project, which aimed to generate new evidence on the impact and effectiveness of structural policies in reducing health inequalities and to develop innovative methodologies for evaluating these policies in Europe. Design We used concept mapping (CM) to structure the reported perceptions of adults and school-aged children from east ern Slo…	[[Kane and Trochim 2007]], [[Jackson and Trochim 2002]]	[[concept mapping]]	[[categorising codes]]	[[Concept System Core]]	n/a	Regarding limitations, the size of our sample was limited, despite being large for studies of this type. Also, women more often participated in this study than men, which might possibly have an impact on the results. Moreover, higher participation of stakeholders from the labour market (em ployers, trade unions, workers from different sectors), social services, and the wider health system (e.g. P…
[[Botan, Vanessa and Laparidou, Despina and Phung, Viet-Hai and Cheung, Peter and Freeman, Adrian and Wakeford, Richard and Denney, Meiling and Law, Graham R. and Siriwardena, Aloysius Niroshan]]	[[Candidate perceptions of the UK Recorded Consultation Assessment: cross-sectional data linkage study]]	[[2022]]	Education for Primary Care	Include	[[UK]]	cross-sectional survey - quantitative and qualitative questions	speciality trainees in general practice who undertook the recorded consultation assessment	[[364]]	[[<1000]]	We aimed to evaluate candidate perceptions of the RCA and relationships with performance.	n/a	[[open-ended survey]]	Research question and aim Research question: What were the experiences and perceptions of candidates taking the RCA, how did they think the exam could be improved, and how did these relate to their exam performance? Aim: To explore the experiences and perceptions of candidates taking the RCA and investigate the relationships between experiences and exam performance. Design We used a cross-section…		[[consensual qualitative research]] [[thematic analysis]]	[[categorising codes]] [[multiple coders]]	[[NVivo]]	team based discussion, multi stage approach to analysis, consensus to develop final themes	Key strengths were a good response rate, the integration of quantitative and qualitative findings, and linkage with performance data. Ethnic minority candidates and International Medical Graduates were less likely to com plete the questionnaire but the reasons for this were not clear. The questionnaire was designed rapidly and admi nistered without prior qualitative work, piloting or psy chometri…
[[Bowser, D. and Sparkes, S. P. and Mitchell, A. and Bossert, T. J. and Barnighausen, T. and Gedik, G. and Atun, R.]]	[[Global Fund investments in human resources for health: innovation and missed opportunities for health systems strengthening]]	[[2014]]	Health policy and planning	Include	[[Multicountry]]	mixed-methods study	key informants from 83 organizations with close working ties to the Global Fund or with related national leadership roles	[[159]]	[[<1000]]	To determine the scope and impact of investments in HRH by the Global Fund to Fight AIDS, Tuberculosis and Malaria (Global Fund), the largest investor in HRH outside national governments.	n/a	[[interviews]]	We used a mixed research methodology with quantitative and qualitative analysis that took place in three phases (Creswell and Clark 2011). Figure 2 shows the sample sizes, the data, the methods used and data categorizations made at each stage of the analysis. Phases 1 and 2 utilize quantitative methods to examine cross-country trends in HRH investments. These quantitative classifications are then…			[[comparative case studies]] [[triangulation]]	[[n/a]]	n/a	Three key limitations that highlight the need for further research have been illuminated through our study. First, there is a need to systematically assess investments in health systems, despite the methodological complexity associated with such assessments. This would include a more systematic monitoring of financial investments in HRH, the type of healthcare worker recruited and trained using f…
[[Brents, Colleen]]	[[Occupational injuries among craft brewery workers in Colorado]]	[[2022]]	Dissertation Abstracts International: Section B: The Sciences and Engineering	Include	[[USA]]	mixed-methods study	accident narratives from brewery workers in Colorado	[[570]]	[[<1000]]		n/a	[[first-person narratives]]	The epidemiological triangle is a simple approach to identify contributing factors from accident narratives (see Figure 2.3.). This one-dimensional model consists of three exposure categories: the external agent, the susceptible host, and the environment that brings the two together (cdc.gov, 2020). In terms of occupational injury analysis, the agent represents the energy, the host represents the…		[[consensual qualitative research]]	[[comparison with literature]] [[multiple coders]] [[team discussion]]	[[R]]		n/a
[[Brimblecombe, N. and Tingle, A. and Murrells, T.]]	[[How mental health nursing can best improve service users' experiences and outcomes in inpatient settings: responses to a national consultation]]	[[2007]]	Journal of psychiatric and mental health nursing	Include	[[UK]]	Qualitative study - consultation and written responses	written responses from groups and organizations affiliated with mental health and nursing in the UK	[[326]]	[[<1000]]	The aim was to ascertain the opinions of a wide range of stakeholders nationally in order to inform recommendations in the Chief Nursing Office (CNO) Review. The question specifically related to inpatient care was: How can MHNs best improve service users� experiences, and outcomes, in inpatient care settings?	n/a	[[written responses]]	The consultation document and response forms were avail able on the Department of Health website from July to October 2005. The consultation was advertised through national bulletins distributed to chief executives, human resources directors and nursing directors of all NHS Trusts and social services departments. Direct electronic mailings were made to all deans of universities providing pre regi…	[[Smith 2000]]	[[content analysis]]	[[multiple coders]]	[[n/a]]	team-based coding, independent coding by two authors
[[Brinson, D. and Ward, C. and Ford, C. and Begg, A.]]	[[Smokefree and vapefree streets: high levels of support from tourists, residents and businesses, implications for tourist-destination communities in New Zealand]]	[[2022]]	New Zealand Medical Journal	Include	[[New Zealand]]	mixed-methods project evaluation - interviews, surveys, and observational scans	business owners, residents, and town visitors of South Island, New Zealand	[[1000]]	[[>=1000]]	To evaluate the attitudes of local businesses, residents, and visitors regarding the trial of a voluntary smokefree and vapefree zone covering the central business streets of a popular tourist town in the South Island of New Zealand, and observe smoking and vaping prevalence before and during the trial, to inform national and local smokefree environment advocay work.	n/a	[[interviews]] [[open-ended survey]] [[observations]]	This evaluation study used mixed methods to assess stakeholders' experiences, perspectives, and attitudes towards the smokefree and vapefree zone trial. Broadly, the methods included online surveys, phone surveys, scheduled face-to-face interviews, public intercept surveys, pen and paper feedback cards, and field observations of smoking and vaping behaviours. Intervention Breathe easy in Hanmer S…	[[Pope and Mays 2006]], [[Guest et al. 2012]]		[[iterative approach]] [[peer review of analysis]]	[[n/a]]	n/a	This study is based on survey responses from business owners/managers, visitors and residents of a small tourist village in the South Island of New Zealand who agreed to participate in the evaluation. It is possible that some differences in views exist between those who chose to provide feedback and those who did not. The question of representativeness is relevant because this paper aims to provi…
[[Brooks, E. M. and Gonzalez, M. and Eden, A. R. and O'Neal, J. and Sabo, R. T. and Etz, R. S.]]	[[What Family Physicians Really Think of Maintenance of Certification Part II Activities]]	[[2017]]	The Journal of continuing education in the health professions	Include	[[USA]]	sequential exploratory mixed-methods design	family physicians working in the US who have completed a self assessment module	[[320000]]	[[>=1000]]	This study examines how improving curricular content and technical interface issues could make maintenance of certification activities more meaningful to American Board of Family Medicine diplomates completing Maintenance of Certification for Family Physicians (MC-FP) Program self-assessment modules (SAMs).	n/a	[[open-ended survey]]	We used a sequential exploratory design to analyze quantitative and qualitative data from over 320,500 surveys of family physicians who completed a SAM between January 2004 and April 2013. Although over 440,000 SAMs were taken during that time, our data are limited to those completing a feedback survey (Table 1). The ABFM provided responses to feedback survey only. We did not receive demographic …		[[sentiment analysis]]	[[double coding]] [[multiple coders]] [[team discussion]]	[[Microsoft Excel]]	team discussions	This study has several limitations. The data on which our analysis is based was not collected for research purposes and lacked consistency in its collection. This can be seen in shifts from year to year in the use of scales with varying ranges, and changes to the wording of questions. The ABFM revised and aligned these questions in 2016 which should improve their assessment of feedback. As a resu…
[[Brown, Suzanne and Smalling, Susan and Groza, Victor and Ryan, Scott]]	[[The experiences of gay men and lesbians in becoming and being adoptive parents]]	[[2009]]	Special Issue: Lesbian and gay adoptive parents: Issues and outcomes	Include	[[USA]]	cross-sectional survey - quantitative and qualitative questions	Lesbian and gay adoptive parents in USA	[[181]]	[[<1000]]	Building upon previous research and theory, the aims of this study were to identify experiences of LG adoptive parents in the following areas: (1) To identify LG adoptive parents� perceived barriers, related to LG orientation, to becoming adoptive parents. (2) To identify LG adoptive parents� perceived challenges, related to LG orientation, in currently being adoptive parents. (3) To identify LG …	n/a	[[open-ended survey]]	Recruitment of Research Participants Nationwide media sources were used to recruit research participants; strate gies included advertisements and announcements placed in metropolitan LG weekly newspapers, adoption magazines, and gay parenting magazines, as well as on a designated Web site. Flyers were distributed to LG organizations and adoption organizations and through a national LG adoptive pa…	[[Braun and Clarke]]		[[multiple coders]] [[thematic analysis]] [[categorising codes]] [[team discussion]]	[[Atlas.ti]]	team discussion, resolution of discrepancies through discussion, iterative process, multiple coders	The use of a nonrandomized convenience sample is a limitation of this study, potentially yielding a selection bias; it is possible that only adoptive parents with positive (or negative) experiences of adoption self-selected into the study. The use of nonrandomized convenience samples is a limitation typical of research conducted with this population, which due to stigma and discrim inatory practi…
[[Buck, J. and Webb, L. and Moth, L. and Morgan, L. and Barclay, S.]]	[[Persistent inequalities in Hospice at Home provision]]	[[2020]]	BMJ supportive & palliative care	Include	[[UK]]	Case note review	patients supported by hospice at home service in the UK	[[321]]	[[<1000]]	To describe the nature and scope of a new Hospice at Home (H@H) service and to identify its equality of provision.	n/a	[[medical records]]	Setting and subjects Based at the Arthur Rank Hospice in Cambridge, UK, the Cambridgeshire H@H service covers an urban and large rural area, with a population of 620000 and low levels of ethnic diversity (84.5% White British). While the population of Cambridge city is young (mean age 35.6 years), the mean age of the rest of the county (39.5 years) more closely mirrors the age of the general popul…		[[descriptive analysis]] [[thematic analysis]]		[[NVivo]]	n/a	While limited to a single H@H service, the paper provides adds to the currently limited knowledge-base available for other service development. We are unable to determine the effectiveness of H@H within the descriptive study design. We were also unable to quan tify or examine the day time assessment visits. Our data do not allow us to determine the number of deaths in care homes which were suppor…
[[Buehler, Emily M. and Crowley, Jenny L. and Peterson, Ashley M. and High, Andrew C.]]	[[Broadcasting for help: A typology of support-seeking strategies on Facebook]]	[[2019]]	New Media & Society	Include	[[USA]]	qualitative analysis of facebook posts	community sample of adults at a large Midwestern University in USA	[[291]]	[[<1000]]	The aim of this study was to explore how Facebook users employ written status updates to seek support from others in their network.	n/a	[[social media]]	Participants and procedure A community sample of adults at a large Midwestern University was emailed a link to an online survey regarding seeking support on Facebook. Participants needed to have posted on Facebook in the last month to be eligible to complete the study. The survey asked par ticipants to provide the exact text of a post in which they sought support from their social network and to …	[[Braun and Clarke]]	[[thematic analysis]]	[[multiple coders]] [[inductive coding]] [[team discussion]] [[categorising codes]]	[[n/a]]	ensuring validity of findings, investigator triangulation, audit trail, referential adequacy, exemplar indentification, indpendent coding, discussion of discrepancies to reach consensus, extenisve note taking during data analysis procedures	This study has several limitations that also suggest avenues for future research. First, our investigation focused on Facebook status updates. It did so because Facebook is a common context for research on online supportive communication (Burke and Kraut, 2013; High et al., 2014; Oh and LaRose, 2016) and we desired to build on that research. Facebook is also perhaps the most popular SNS with near…
[[Byrd-Williams, C. and Ewing, M. and Rosenthal, E. L. and St John, J. A. and Menking, P. and Redondo, F. and Sieswerda, S.]]	[[Training Needs of Community Health Workers Facing the COVID-19 Pandemic in Texas: A Cross-Sectional Study[[	[[2021]]	Frontiers in public health	Include	[[USA]]	Cross-sectional study - qualitative data subset from a larger survey	community health workers in texas during covid19 pandemic	[[693]]	[[<1000]]	The questions discussed in this paper are part of the larger survey that aimed to: (1) understand changes in the CHW workforce, (2) identify training opportunities, and (3) describe priority needs of CHWs and their communities. Respondents eligible to participate were people who (1) self-identify as a CHW according to the APHA definition, (2) live in Texas, New Mexico, or Arizona, and (3) have be…	n/a	[[open-ended survey]]	Study Design The participants included in the sample for this content analysis were part of a larger cross-sectional survey of CHWs. In the summer of 2020, an interprofessional team of CHWs, CHW instructors, CHW researchers, and maternal and child health researchers developed an online survey to understand the perspectives and experiences of CHWs during the COVID-19 pandemic in Texas, New Mexico,…		[[content analysis]]	[[inductive coding]] [[categorising codes]] [[validation of findings]]	[[n/a]]	inclusion and exclusion criteria for coding categories	It is important to note several limitations of this study. First, the timing of the study may limit the generalizability. As discussed previously, the changing nature of the pandemic could impact the training topics that are requested. Data represent responses reported earlier on in the pandemic (July-August 2020), and responses may not reflect current CHWs� needs and opinions now a year into the…
[[Caes, Line and Abbott, Katie and Currie, Sinead]]	[[Exploring women's perceptions of pain when breastfeeding using online forums]]	[[2021]]	International breastfeeding journal	Include	[[UK, USA]]	qualitative study - online forum posts	online forum posts from mothers based in the UK and USA - on Netmums, What to expect and Mumsnet	[[316]]	[[<1000]]	This study aimed to collect data from online forums to explore 1) usage of forums as social support for breastfeeding-related pain; 2) experiences of breastfeeding-related pain; 3) perceptions and strategies to deal with breastfeeding-related pain; and 4) the impact of pain on breastfeeding duration.	n/a	[[internet posts]]	Participants Google was used to search for websites which contain discussion forums in which individuals can freely post any comments related to breastfeeding. Websites were found using the following search terms: �parents online forums�, �parenting forums similar to Netmums� and �most popular parenting forums�. Three websites with discussion forums were selected and used for data col lection. Th…	[[Braun and Clarke]]	[[thematic analysis]]	[[inductive coding]]	[[n/a]]	indpendent coding, group discussion to form themes, explicit reference to literature informing analysis methods	This study applies a novel, naturalistic methodology to analyse data from existing, public online forums to explore what women really experience in terms of breastfeeding associated pain. The findings show the range of types of pain experiences, the struggles women face and the support given by other forum users. It sheds light on the difficulties many women face when breastfeeding, both physiolo…
[[Camlin, Carol S. and Charlebois, Edwin D. and Geng, Elvin and Semitala, Fred and Wallenta, Jeanna and Getahun, Monica and Kampiire, Leatitia and Bukusi, Elizabeth A. and Sang, Norton and Kwarisiima, Dalsone and Clark, Tamara D. and Petersen, Maya L. and Kamya, Moses R. and Havlir, Diane V.]]	[[Redemption of the "spoiled identity:" the role of HIV-positive individuals in HIV care cascade interventions]]	[[2017]]	Journal of the International AIDS Society	Include	[[Kenya, Uganda]]	qualitaitve study - in-depth interviews	people living with HIV enrolled in the SEARCH and START-ART clinical trials in Kenya and Uganda	[[383]]	[[<1000]]	This study aimed to test a clinic-based strategy for widespread adoption of accelerated ART initiation for eligible patients, including same day start, in a �real world� health systems setting. Implemented in 20 clinics in Uganda from May 2013 to October 2014, START-ART achieved a dramatic uptake in the proportion of patients who started ART on the same day they were found to eligible (70.8%, com…	n/a	[[interviews]]	For START-ART, the qualitative sub-study conducted in five health care facilities that composed the third wave of the study, were representative of large and small clinics across the geographical area for the trial; two of the clinics were urban, in the complex of a national referral hospital, whereas the rest were in rural settings. In-depth semi-structured inter views were conducted with health…	[[Charmaz 2006]]	[[grounded theory]] [[framework analysis]]	[[multiple coders]] [[team discussion]] [[memoing]]	[[Atlas.ti]]	team-based analysis and coding, team discussions to refine coding framework, explicit reference to literature informing analytical methods	n/a
[[Camlin, Carol S. and Ssemmondo, Emmanuel and Chamie, Gabriel and El Ayadi, Alison M. and Kwarisiima, Dalsone and Sang, Norton and Kabami, Jane and Charlebois, Edwin and Petersen, Maya and Clark, Tamara D. and Bukusi, Elizabeth A. and Cohen, Craig R. and Kamya, Moses R. and Havlir, Diane]]	[[Men "missing" from population-based HIV testing: Insights from qualitative research]]	[[2016]]	AIDS Care	Include	[[Kenya, Uganda]]	qualitaitve study - in-depth interviews, focus groups, participant observation	community health campaign participants, care providers, leaders, members of communities in Kenya and Uganda	[[230]]	[[<1000]]	For this paper, qualitative research methods were used to identify cultural factors and community-level processes that influenced HIV testing uptake, and in particular to elucidate the gendered patterns of participation in testing, in the baseline year of SEARCH trial implementation.	n/a	[[interviews]] [[focus groups]] [[observations]]	Study designA longitudinal qualitative research study is embeddedwithin an ongoing HIV test-and-treat trial of 334,479persons in eastern Africa (the Sustainable East AfricanResearch in Community Health study�SEARCH,NCT# 01864603). SEARCH is a community cluster-ran-domized controlled trial in 32 communities of approxi-mately 10,000 persons each in three regions in Kenyaand Uganda, in which all com…	[[Charmaz 2006]]	[[grounded theory]]	[[collaborative coding]] [[codebook]] [[multiple coders]]	[[Atlas.ti]]	team-based coding and analysis, explicit reference to literature informing analytical methods	n/a
[[Carlsson, Tommy and Bergman, Gunnar and Karlsson, Anna-Malin and Wadensten, Barbro and Mattsson, Elisabet]]	[[Experiences of termination of pregnancy for a fetal anomaly: A qualitative study of virtual community messages]]	[[2016]]	Midwifery	Include	[[Sweden]]	cross-sectional qualitative study	messages from posters in Swedish virtual communities before, during, and after termination of pregnancy due to fetal anomaly	[[1745]]	[[>=1000]]	to explore experiences described by posters in Swedish virtual communities before, during and after termination of pregnancy due to a fetal anomaly.	n/a	[[internet posts]]	Study context All pregnant women in Sweden are offered a pregnancy ultrasound examination at approximately 18�22 weeks of gestation. Additional prenatal screening procedures are sometimes offered, for example combined ultrasound and biochemical screening at 10-14 weeks of gestation. If a fetal anomaly is suspected, pregnant women are referred to relevant specialists and typically offered expanded…	[[manifest content analysis Graneheim and Lundman 2004]]	[[consensual qualitative research]]	[[inductive coding]] [[reflexivity]] [[team discussion]]	[[NVivo]]	2 analysts verifying findings from first author, explicit reference to literature informing analysis methods, reading and re-reading of data	The strength of the present study is that it analyzed a type of material not previously explored, and that the sample included women with both current and previous experience of a termination of pregnancy following a prenatal diagnosis. This approach made it possible to unobtrusively explore experiences through a social context that offers insights into subjects that women may not discuss with he…
[[Castro-Vazquez, Genaro]]	[[A metabolic self in contemporary Japan: A cultural reading]]	[[2019]]	Social Theory & Health	Include	[[Japan]]	qualitatve study - textual and iconographic analysis of media reports	media reports from three major Japanese newspapers	[[805]]	[[<1000]]	This paper is part of a larger study on obesity and overweight in Japan and aims to cast some critical light on the scripts underpinning the cultural understandings of a metabolic self.	n/a	[[documents]]	In dismantling the scripts underneath a metabolic self, the importance of newspaper articles becomes apparent because the mass media produces and disseminates meanings for professionals alike and laypeople (Lupton 1999; Lyons 2000). �Mass media portrayals contribute to the creation or reproduction of knowledges about� what metabolic syndrome entails, what medical treatments represent for a metabo…	[[Bliss et al. 1983]]		[[inductive coding]] [[categorising codes]] [[deductive coding]] [[comparison with literature]] [[concept mapping]] [[adhering to frameworks/theories]], [[co-researching with lived experience, community, and local researchers]]	[[n/a]]	comparison to findings from the literature	n/a
[[Catling, C. and Rossiter, C.]]	[[Midwifery workplace culture in Australia: A national survey of midwives]]	[[2020]]	Women and Birth	Include	[[Australia]]	survey study - mixed methods	Australian midwives enrolled in the Austrlian midwives workplace culture tool development study	[[150]]	[[<1000]]	The AMWoC study aimed to take a broader approach to exploring workplace culture; it addresses midwives� perceptions of leadership, morale, professional values, workplace behaviour and management responses to midwives� concerns. The study�s first stage found widespread frustration with organisational attitudes that affected midwives� work and hampered their ability to give quality care. This contr…	n/a	[[open-ended survey]]	The AMWoC study employed a mixed-methods design to explore midwifery workplace culture in Australia. The first qualitative stage consisted of interviews with 23 midwives [blinded reference]. The second stage consisted of constructing a quantitative instrument to measure workplace culture, developed with input from midwifery experts, as the base for an online survey of midwives across Australia to…	[[Milne and Oberle 2005]]	[[content analysis]]	[[categorising codes]]	[[n/a]]	explicit reference to literature informing analysis methods	This national survey has provided valuable feedback on midwifery workplace culture, using the new AMWoC instrument. The online survey process facilitated widespread dissemination across ACM membership, including those in remote areas, and ease of consent and completion for respondents. Within the sample, missing responses were rare. As noted, the response rate was relatively low although the dive…
[[Chakraverty, Devasmita]]	[[An examination of how women and underrepresented racial/ethnic minorities experience barriers in biomedical research and medical programs]]	[[2014]]	Dissertation Abstracts International Section A: Humanities and Social Sciences	Include	[[USA]]	qualitative study - interviews	students and post-degree professionals in the medical field who are women and under-represented racial and ethnic minority groups	[[146]]	[[<1000]]	This dissertation aims to understand barriers to success for women as well as for underrepresented racial and ethnic minorities, in medical schools and biomedical research programs using a qualitative research design.	n/a	[[interviews]]	This dissertation aims to understand barriers to success for women as well as for underrepresented racial and ethnic minorities, in medical schools and biomedical research programs using a qualitative research design. While quantitative research using the positivist paradigm assumes a single, discernible reality and the possibility that the researcher can be separated from the research, qualitati…	[[Glaser and Strauss 1967]]		[[memoing]] [[reflexivity]] [[coding]] [[constant comparison]] [[co-researching with lived experience, community, and local researchers]]	[[Atlas.ti]]	reflexive journal, field notes and memos included in analysis, following pre-defined steps of grounded theory methodology, explicit reference to literature informing analysis methods.	Several limitations were identified, related to the dataset, the methodology used, and the design and analyses of this study. First, this study suffers from mono-method error, where interviews were the sole method of data collection. However, given the nature of the research topic, it is not possible to use additional methods of data collection, such as observations, to study barriers. Second, fo…
[[Chamberlain, J. M. and Shaw, K. N. and Lillis, K. A. and Mahajan, P. V. and Ruddy, R. M. and Lichenstein, R. and Olsen, C. S. and Dean, J. M.]]	[[Creating an infrastructure for safety event reporting and analysis in a multicenter pediatric emergency department network]]	[[2013]]	Pediatric Emergency Care	Include	[[USA]]	descriptive study	incident reports from pediatric emergency care applied research network hospital emergency departments	[[3106]]	[[>=1000]]	Hospital incident reporting is widely used but has had limited effectiveness for improving patient safety nationally. We describe the process of establishing a multi-institutional safety event reporting system.	n/a	[[written responses]]	Establishing the Reporting Mechanism In 2006, PECARN began a phased approach to studying patient safety events. As a part of this phased approach, we undertook a survey of current ED characteristics and safety practices and determined the logistics involved in the sharing of deidentified IRs through the PECARN data coordinating center. The results of the survey were previously published and showe…			[[frequency quantification of findings]] [[peer review of analysis]]	[[SAS]]	n/a	This study has several limitations. First, it is important to note that IR systems are inherently voluntary and, therefore, true rates of safety events cannot be calculated using this meth odology. Safety events are grossly underreported through vol untary IR systems,28Y31 and the willingness to report may be influenced by whether an event occurred within one�s scope of practice, the underlying c…
[[Chang, C. and Ceci, C. and Uberoi, M. and Waselewski, M. and Chang, T.]]	[[Youth Perspectives on Their Medical Team's Role in Screening for and Addressing Social Determinants of Health]]	[[2022]]	Journal of Adolescent Health	Include	[[USA]]	survey study	adolescents and young adults enrolled in the national MyVoice Text Message Cohort	[[1038]]	[[>=1000]]	Little is known about adolescents� and young adults� desires and preferences surrounding healthcare-based social determinants of health (SDOHs) interventions. To assess these preferences, we surveyed youth regarding their perspectives on their medical team�s role in addressing SDOHs.	n/a	[[open-ended survey]]	Overall approach We conducted an open-ended text message poll of youth aged 14e24 years to characterize their perspectives and preferences about the role of their healthcare team in addressing SDOHs. We then used thematic analysis to identify major themes from the qualitative text message responses. Data source Participants in the poll came from the National MyVoice Text Message Cohort, a longitu…			[[codebook]] [[collaborative coding]] [[team discussion]]	[[n/a]]	indpendent investigators, disucssion to resolve discrepancies	Findings from this study should be considered in the context of several limitations. For example, the study sample is not na tionally representative, which may limit generalizability of our findings. However, the size and scope of our sample of youth contributes to a literature in which many studies of patient perspectives on SDOH interventions take place at single health centers. Moreover, some …
[[Chapman, Tegan and Pincombe, Jan and Harris, Mary and Fereday, Jennifer]]	[[Antenatal breast expression: Exploration and extent of teaching practices amongst International Board Certified Lactation Consultant midwives across Australia]]	[[2013]]	Women & Birth	Include	[[Australia]]	cross-sectional descriptive survey	Australian IBLCC midwives	[[347]]	[[<1000]]	What are the teaching practices surrounding ABE and the incidence of this type of teaching by IBCLC Midwives across Australia?	n/a	[[open-ended survey]]	Development of the questionnaire The chosen research design was a cross-sectional online survey. Since an extensive search of the literature did not recover a questionnaire suitable to adaptto exploring the topic of ABE, a survey was designed specifically for this research project. A total of 36 questions were constructed. These consisted of multiple-choice questions and closed-ended questionsfor…	[[Elo and Kyngas 2008]]	[[content analysis]]	[[categorising codes]] [[frequency quantification of findings]]	[[n/a]]	explicit reference to literature informing analysis methods	The results of this survey are not a complete representation of all IBCLC midwives in this country (due to self-selection and low population response rates); however, they do sug gest a reasonable proportion of IBCLC midwives around Australia are teaching ABE in pregnancy. Ifthe questionnaire isto be utilised forfuture research,it will need further, more in-depth validity, reliability and online …
[[Chaves, Tharcila V. and Wilffert, Bob and Sanchez, Zila M.]]	[[The use of ketamine to cope with depression and post-traumatic stress disorder: A qualitative analysis of the discourses posted on a popular online forum]]	[[2020]]	The American journal of drug and alcohol abuse	Include	[[Netherlands]]	qualitative study - online observations of threaded discussions on Bluelight	posts about ketamine use for dealing with self-reported depression and or PTSD on international internet message boards	[[708]]	[[<1000]]	o analyze what has been posted about ketamine use for dealing with self-reported depression and/or PTSD on one of the biggest international message boards on the internet.	n/a	[[internet posts]]	Ethics The Ethics Committee of the Universidade Federal de S�o Paulo (UNIFESP) has approved the project (protocol number 2.408.023). The ethics committee statement and other required documents were sent to the Bluelight administrators. This procedure complies with the best practice protocols for online research (42,46�49) and the research guidelines from Bluelight (50). Because all messages on Bl…		[[content analysis]]	[[categorising codes]]	[[NVivo]]	team-based analysis, collaborative codebook development, emerging themes	Regarding the limitations of this study, one is the fact that we do not know whether the authors of the analyzed posts are actually clinically depressed. Moreover, we analyzed only one online forum, whereas there are several others. Furthermore, despite the inevitable issues of authenticity, validity and reliability that are associated with online research of user-generated content, on online dru…
[[Cherak, Stephana J. and Brown, Allison and Kachra, Rahim and Makuk, Kira and Sudershan, Sanjana and Paget, Mike and Kassam, Aliya]]	[[Exploring the impact of the COVID-19 pandemic on medical learner wellness: a needs assessment for the development of learner wellness interventions]]	[[2021]]	Canadian medical education journal	Include	[[Canada]]	cross-sectional study - internet survey	University of Calgary Cumming School of Medicine students	[[2741]]	[[>=1000]]	The aim of our study was to inform the development of learner wellness interventions at academic institutions such as medical schools in order to promote wellness and enhance wellbeing among the next generation of health care scientists and professionals during the COVID-19 pandemic.	n/a	[[open-ended survey]]	Study design and setting A cross-sectional survey was designed to collect data from all learners enrolled at the accredited Cumming School of Medicine, University of Calgary, in Calgary, Alberta, Canada (N = 2741). Participants were invited through e-mail correspondence from the Dean of Medicine, Assistant or Associate Deans, program administrators or directors, and student-led organizations. All…		[[consensual qualitative research]]	[[deductive coding]] [[multiple coders]] [[a priori themes]] [[cross-checking]] [[intercoder agreement]]	[[NVivo]]	quantifying interrater agreement, independent coding, discussion to resolve discrepancies, refining codebook with emerging themes	The experiences and lessons learned from the COVID-19 pandemic can serve as a foundation to design wellness interventions for medical learners during a pandemic and beyond. Nonetheless, there are numerous limitations to consider surrounding the applicability and generalizability of the conclusions drawn from this research. External validation of the WISHES wellness domains in other learner cohort…
[[Cheshire, A. and Cartwright, T.]]	[[A Population-Practice-Based Model to Understand How Yoga Impacts on Human Global Functioning: A Qualitative Study]]	[[2021]]	Journal of Alternative and Complementary Medicine	Include	[[UK]]	mixed-methods cross-sectional online survey	UK yoga practitioners	[[2434]]	[[>=1000]]	The aim of this study was to understand more about benefits and mechanisms of yoga practice, using qualitative data collected from a large-scale survey of yoga use in the United Kingdom.	n/a	[[open-ended survey]]	Design A cross-sectional anonymous online survey collected both quantitative and qualitative data regarding yoga use and perceived impact; qualitative data only are reported in this study. The Khalsa model of hypothesized mechanisms and outcomes of yoga (Fig. 1) was used as a guiding framework through which to explore and understand the qualitative data, providing a base upon which to inform the …		[[thematic analysis]]	[[deductive coding]] [[multiple coders]] [[team discussion]]	[[NVivo]]	discussion to resolve discrepancies, amending codebook throughout analysis, analysis of subsamples to refine codebook	A strength of this research was the large sample size that enabled the exploration of yoga practices and impact across practitioners with diverse experiences and duration of practice. However, the sample, although perhaps reflective of the demographic practicing yoga in the United Kingdom and other western countries, lacked diversity. The experiences and perspectives of ethnic minority groups, me…
[[Chevance, Astrid and Fortel, Axel and Jouannin, Adeline and Denis, Faustine and Mamzer, Marie-France and Ravaud, Philippe and Sidorkiewicz, Stephanie]]	[[Acceptability of and Willingness to Take Digital Pills by Patients, the Public, and Health Care Professionals: Qualitative Content Analysis of a Large Online Survey]]	[[2022]]	Journal of Medical Internet Research	Include	[[USA]]	qualitative study - survey	Patients were adults (?18 years old) with at least one self-reported chronic condition for >6 months and who were prescribed long-term treatment for >1 month. Public participants included adults (?18 years old) who did not meet the eligibility criteria to be classified as patients. Health care professionals were professionals prescribing, delivering, or monitoring pharmaceutical treatments (physi…	[[2251]]	[[>=1000]]	As recommended for the evaluation of health technologies, this study assesses the prospective acceptability of and willingness to take digital pills among patients, the public, and health care professionals.	n/a	[[open-ended survey]]	We conducted an online survey by recruiting a representative sample of the French general population, dichotomized into patients and public participants, and an additional convenience sample of health care professionals. The survey included 5 open-ended questions related to the acceptability of digital pills and 1 close-ended question regarding the willingness to take digital pills (Multimedia Ap…		[[content analysis]]	[[categorising codes]] [[data saturation]] [[deductive coding]] [[inductive coding]]	[[n/a]]	multiple rounds of analysis, definitions of meaning units, explicit reference to literature informing analysis methods, collaborative coding and analysis	The first limitation is the restriction to only 1 country as a consequence of the choice to recruit a representative sample. Because culture and health care system may affect the acceptability of digital pills, further studies are required in different settings. A common limitation of using an online survey is the risk of selection bias because of the need for internet access. However, the target…
[[Chew, Boon-How and Cheong, Ai-Theng and Ismail, Mastura and Hamzah, Zuhra and A-Rashid, Mohd-Radzniwan and Md-Yasin, Mazapuspavina and Ali, Norsiah and Mohd-Salleh, Noridah and Bashah, Baizury]]	[[A nationwide survey of public healthcare providers' impressions of family medicine specialists in Malaysia: a qualitative analysis of written comments]]	[[2016]]	BMJ open	Include	[[Malaysia]]	Cross-sectional study - written comments on survey	Malaysian public healthcare professionals and healthcare providers	[[780]]	[[<1000]]	To examine impressions of public healthcare providers/professionals (PHCPs) who are working closely with family medicine specialists (FMSs) at public health clinics.	n/a	[[open-ended survey]]	This was a cross-sectional study using a postal survey throughout Malaysia in 2012 reporting on the qualitative analyses of written impressions of PHCPs from three cat egories of health facility: hospitals, health clinics and health offices. This study was approved by the Medical Research Ethics Committee (protocol number from the National Medical Research Register: NMRR-11-1054- 9190). Only a br…	[[Patton 2001]]	[[thematic analysis]]	[[a priori themes]] [[collaborative coding]] [[codebook]] [[frequency quantification of findings]]	[[n/a]]	collaborative coding and analysis, de-identification of data, quanitifying frequency of themes	The purpose of the study was to provide further enlightenment on the trends of perceptions of public PHCPs on FMSs from the three selected healthcare facilities. The fact that the study had nationwide coverage with almost equal participation of PHCPs from the three different public healthcare facilities was its main strength. In addition, the survey item on general impression has strength as it w…
[[Chisolm-Straker, Makini and Jardine, Logan and Bennouna, Cyril and Morency-Brassard, Nina and Coy, Lauren and Egemba, Maria Olivia and Shearer, Peter L.]]	[[Transgender and Gender Nonconforming in Emergency Departments: A Qualitative Report of Patient Experiences]]	[[2017]]	Transgender Health	Include	[[USA]]	qualitative study - written surveys	transgender and gender non-conforming individuals (18 or older) who have used an emergency department in the US	[[240]]	[[<1000]]	This investigation explores how TGGNC-historied persons, as a disenfranchised group, experience care in the medical safety net of the United States.	n/a	[[open-ended survey]]	��TG in the ED�� was an anonymous, retrospective, writ ten survey accessible in English and Spanish. The sur vey was available online via SurveyMonkey and in paper form. Data collection started in June 2012 and ended in December 2014, when new surveys no longer revealed new themes. Eligible participants self-identified as having a TGGNC life experience, were at least 18 years old, could read and …			[[codebook]] [[collaborative coding]] [[frequency quantification of findings]] [[categorising codes]] [[multiple coders]] [[team discussion]] [[reflexivity]] [[cross-checking]], [[member checking]]	[[NVivo]]	collaboraitve codebook development, reflexivity of authors, coding samples of data to review coding procedures, reviewing sentiments of coders to ensure neutrality of coding	As a survey promoted by organizations and clinics that serve LGBT populations, this study has limitations. Respondents had relatively high educational and in come levels; they may differ from those without access to primary care or kin advocates. Insurance status was not systematically assessed in this study, although sev eral participants noted that not having insurance or the gender marker with…
[[Clay, L. and Hay-Smith, E. J. and Treharne, G. J. and Milosavljevic, S.]]	[[Unrealistic optimism, fatalism, and risk-taking in New Zealand farmers' descriptions of quad-bike incidents: a directed qualitative content analysis]]	[[2015]]	Journal of agromedicine	Include	[[New Zealand]]	qualitative study - intervidews	farmers in New Zealand	[[216]]	[[<1000]]	The aim of this paper was to use the additional questions specifically relating to farmers� quad-bike LCE experiences and their impressions of the main causes of such incidents to extend understanding of UO, fatalism, and risk-taking from the initial quantitative findings.	n/a	[[interviews]]	The survey development, recruitment, and face-to-face data collection were described in detail previously.10,28 In the current analysis, we explored a mixture of open and closed questions (dichotomous, categorical, or ordinal responses). Open-text data were recorded by the researcher typing what participants said and was not always verbatim; however, participants visu ally verified each entry and…		[[content analysis]]	[[data familiarisation]] [[a priori themes]] [[deductive coding]] [[inductive coding]]	[[n/a]]		n/a
[[Clise, Madeleine H. and Matthew, Susan M. and McArthur, Michelle L.]]	[[Sources of pleasure in veterinary work: A qualitative study]]	[[2021]]	The Veterinary record	Include	[[Australia]]	Qualitative study - archival data analysis	2531 statements from surveys	[[273]]	[[<1000]]	This qualitative study explores sources of pleasure for veterinarians, using the JD-R model as a theoretical framework. This model was chosen as it allows for the investigation into the positive and negative job characteristics which are associated with employee well-being. Qualitative research is invaluable within organisational psychology to understand new perspectives on how people can thrive …	n/a	[[open-ended survey]]	Procedure and participants A total of 342 veterinarians participated in a larger study on veterinarian well-being consisting of an online questionnaire on SurveyMonkey (University of Adelaide Human Research Ethics H-2015-257). The current study analyses a subset of data from the larger study, focusing on a qualitative component: The Ten Statements Test (TST). Data were collected from September to…		[[sentiment analysis]]	[[manual coding]] [[team discussion]] [[theme identification]]	[[n/a]]	team-work, discussion to resolve disagreements in coding	The open-ended prompt of the TST accessed a new depth in veterinarian perspectives on the positive aspects of their work. However, it is uncertain whether the TST prompt was specific enough to gauge factors related to pleasure beyond job satisfaction. Adapting the TST prompt to be more specific may enhance the insight gained in this area, e.g. �I derive true pleasure (over and above job satisfact…
[[Clough, Alan R. and Margolis, Stephen A. and Miller, Adrian and Shakeshaft, Anthony and Doran, Christopher M. and McDermott, Robyn and Sanson-Fisher, Rob and Towle, Simon and Martin, David and Ypinazar, Valmae and Robertson, Jan A. and Fitts, Michelle S. and Bird, Katrina and Honorato, Bronwyn and West, Caryn]]	[[Alcohol control policies in Indigenous communities: A qualitative study of the perceptions of their effectiveness among service providers, stakeholders and community leaders in Queensland (Australia)]]	[[2016]]	The International journal on drug policy	Include	[[Australia]]	semi-structured interview study	indigenous communities (Aboriginal and Torres-Strait Islander) in Queensland, Australia	[[382]]	[[<1000]]	It investigates issues surrounding implementation of the designed AMP intervention components, specifically their perceived impacts on alcohol supply and consumption, violence, injury and community health and well-being. Perceptions and experiences are reported of the community leaders, service providers and relevant organisations with a mandate or responsibility for alcohol-related matters in th…	June to September 2013	[[interviews]]	Setting The 19 communities affected by AMPs, their demographic characteristics, their location in rural and remote Queensland and the complex policy and regulatory history of AMPs have been described in detail elsewhere (Clough & Bird, 2015). At the 2011 census, Queensland�s population of approximately 4.5 million included 160,000 (3.6%) Aboriginal and Torres Strait Islander (Indigenous) people (…	[[Thomas 2006]] [[Neuendorf 2002]] [[Krippendorf's alpha 2004]]	[[content analysis]]	[[inductive coding]] [[frequency quantification of findings]] [[validation of findings]]	[[NVivo]]	team-based coding, assessment of replicability of coding, parallell coding and data collection	Only the views of service providers, key stakeholders and community leaders were documented here. Although strenuous efforts were made to generally represent the spectrum of these service providers, stakeholders and leaders, the direct experiences and views of community residents, the intended beneficiaries of AMP intervention components, may be different, but could not be included in this analys…
[[Colomer-Lahiguera, Sara and Ribi, Karin and Dunnack, Hayley J. and Cooley, Mary E. and Hammer, Marilyn J. and Miaskowski, Christine and Eicher, Manuela]]	[[Experiences of people affected by cancer during the outbreak of the COVID-19 pandemic: an exploratory qualitative analysis of public online forums]]	[[2021]]	Supportive care in cancer : official journal of the Multinational Association of Supportive Care in Cancer	Include	[[Multicountry]]	Qualitative study - online forums	main posts from online cancer forums	[[230]]	[[<1000]]	This study, based on the analysis ofnarratives in cancer online forums, aims to describe and categorize the experiences ofpeople affected by cancer during the outbreak ofthe COVID-19 pandemic.	n/a	[[internet posts]]	This study was based on a qualitative descriptive approach with no conceptual framework predefining the analysis. We searched for threads related to COVID-19 (keywords #COVID; #CORONAVIRUS; #PANDEMIC) in online fo rums for people affected by cancer from different countries. We selected threads initiated between mid-March and mid April 2020. This period corresponds with the outbreak of the pandemi…	[[Braun and Clarke]]		[[multiple coders]] [[inductive coding]] [[semantic coding]] [[team discussion]]	[[MaxQDA]]	discussion to resolve discrepancies in codebook, digital software, explict refernece to literature informing analysis methods	Limitations of this study include a possible bias toward individuals who seek support and advice from internet sources. However, due to the social distancing limitations im posed by COVID-19, many individuals who do not use online forums regularly may have viewed this approach as an option to obtain information. Furthermore, specific characteristics of the forums� users (e.g., age, gender, diagno…
[[Combes, Gill and Sein, Kim and Allen, Kerry]]	[[How does pre-dialysis education need to change? Findings from a qualitative study with staff and patients]]	[[2017]]	BMC nephrology	Include	[[UK]]	qualitative study - semi-structured interviews	clinical and managerial staff, and dialysis patients in the UK	[[189]]	[[<1000]]	This study reports findings relevant to PDE from a larger mixed methods study, providing insights into what staff and patients think needs to improve.	n/a	[[interviews]]	The main study used mixed methods to look at quanti tative changes in home dialysis uptake rates and qualita tive case studies to explore barriers and success factors for home dialysis. The setting was four hospital renal units, selected from seven West Midlands units to achieve a demographic and rural/urban mix. Semi structured one-to-one interviews were undertaken with dialysis patients and cli…		[[thematic analysis]] [[framework analysis]]	[[multiple coders]] [[team discussion]] [[reflexivity]] [[inductive coding]] [[coding]] [[visual mapping of themes]]	[[n/a]]	discussion of reflexivity, independent coders, refining themes and sub-themes through discussion	The inclusion of four study sites, which varied in geo graphical location and patient demography, was a strength. The relatively large interview sample sizes lend weight to the findings, alongside the purposive patient sampling, which captured diverse patient experiences. The main limitation is that we did not set out to study PDE as a stand-alone topic. Had we done so, a mixed methods study woul…
[[Coombe, Jacqueline and Harris, Melissa L. and Loxton, Deborah]]	[[Motivators of contraceptive method change and implications for long-acting reversible contraception (non-)use: A qualitative free-text analysis]]	[[2019]]	Sexual & reproductive healthcare : official journal of the Swedish Association of Midwives	Include	[[Australia]]	Qualitative study - free text comments from survey	Australian women aged 18-23 enrolled in the CUPID study	[[1224]]	[[>=1000]]	Building on the work of Wigginton, Harris, Loxton and Lucke [6], and in combination with calls to increase LARC uptake among Australian women [7], this analysis sought to develop a greater understanding of the motivators of method change over time for young Australian women using three waves of survey data from the Contraceptive Use, Pregnancy Intention and Decisions (CUPID) Study. Using response…	n/a	[[open-ended survey]]	Methods The CUPID Study The CUPID Study is a longitudinal, population-based cohort study which recruited 3795 Australian women aged 18�23 into the baseline survey in 2012. Participants were surveyed an additional two times, with data collection concluding in 2016. Survey invitations were sent roughly six months after previous survey completion. Baseline recruit ment was monitored against the Aust…	[[Braun and Clarke]]	[[thematic analysis]]	[[iterative coding]] [[categorising codes]] [[team discussion]] [[validation of findings]]	[[NVivo]]	discussion of emerging themes, measuring quality and rigor in th project, systematic coding	Strengths of this study lie primarily in its use of longitudinal, free text data to explore motivators of contraceptive method change over time. While the use of this kind of data has received criticism [31], the work presented here contributes to the growing literature attesting to the legitimacy, quality and usefulness of free-text comments as a source of qualitative data [15,32]. Our findings …
[[Coombes, Lucy and Braybrook, Debbie and Roach, Anna and Scott, Hannah and Harardottir, Daney and Bristowe, Katherine and Ellis-Smith, Clare and Bluebond-Langner, Myra and Fraser, Lorna K. and Downing, Julia and Farsides, Bobbie and Murtagh, Fliss E. M. and Harding, Richard and C, P. O. S.]]	[[Achieving child-centred care for children and young people with life-limiting and life-threatening conditions-a qualitative interview study]]	[[2022]]	European journal of pediatrics	Include	[[UK]]	qualitative study - semi-structured interviews	children, families of children, and heathcare professionals working in pediatric palliative care services in the UK	[[106]]	[[<1000]]	This study aimed to identify the symptoms, concerns, and care priorities of children with life-limiting conditions and their families.	n/a	[[interviews]]	Study design Semi-structured, qualitative interview study reported in accordance with the consolidated criteria for reporting quali tative studies (COREQ) [25]. Setting Children, parents, and healthcare professionals were recruited from six hospitals and three children�s hospices within three UK countries. Commissioners were recruited via recommendations from healthcare professionals and the UK�s…		[[framework analysis]]	[[collaborative coding]] [[constant comparison]] [[team discussion]]	[[NVivo]]	discussion to resolve discrepancies, meetings to discuss emerging codes, review of analysis by study steering group	Our study has several limitations. Recruitment took place in a small number of UK sites and data on ethnicity was not collected. One site recruited only children with gastrointes tinal diagnoses, and this is refected in the higher number of participants from this group. There are almost 400 difer ent life-limiting conditions known to afect children, so not all could be included [12]. Many childre…
[[Coyne, Imelda and Sheehan, Aisling and Heery, Emily and While, Alison E.]]	[[Healthcare transition for adolescents and young adults with long-term conditions: Qualitative study of patients, parents and healthcare professionals' experiences]]	[[2019]]	Journal of clinical nursing	Include	[[Ireland]]	qualitative study	adolescents and young adults aged 14-25 years old attending two children's hospitals and four general hospitas in Dublin Ireland as well as health professionals	[[116]]	[[<1000]]	To explore AYAs, parents and healthcare professionals� views regarding transition from paediatric to adult services within one health system.	n/a	[[interviews]]	3.1?|?Aim of the study To explore AYAs, parents and healthcare professionals� views re? garding transition from paediatric to adult services within one health system. 3.2?|?Objectives 1. Identify the organisational policies and processes of transition within paediatric and adult health services in Ireland. 2. Identify the expectations, experiences and needs of AYAs with long?term conditions befor…	[[Braun and Clarke]]	[[thematic analysis]]	[[data familiarisation]] [[team discussion]] [[multiple coders]]	[[NVivo]]	discussions to resolve discrepancies in coding, refinement of emerging themes through discussion, reference to guidelines for reporting standards of qualitative study	n/a
[[Crannell, W. Christian and Clark, Eric and Jones, Chris and James, Ted A. and Moore, Jesse]]	[[A pattern-matched Twitter analysis of US cancer-patient sentiments]]	[[2016]]	The Journal of surgical research	Include	[[Multicountry]]	qualitative study - analysis of tweets	English language tweets referring to cancer from March-December 2014	[[146357]]	[[>=1000]]	This study aimed to (1) characterize the content of tweets authored by the United States cancer patients; and (2) use patient tweets to compute the average happiness of cancer patients for each cancer diagnosis.	n/a	[[tweets]]	A large sample of English tweets from March 2014 to December 2014 with imbedded location coordinates (�geo tagged�) were obtained from Twitter�s streaming application programming interface. Pattern matching using �cancer� as a keyword returned 186,406 tweets. Using regular expression software (Perl), case insensitive pattern matching along with tokenization algorithms to strip punctuation, releva…		[[sentiment analysis]]	[[frequency quantification of findings]]	[[Perl]]	n/a	Limitations of this study include a sample bias in that the original filter term was for �cancer.� This is problematic for diseases, such as melanoma, leukemia, and lymphoma, where patients may not include the term �cancer� in their tweet; thus, these diseases are likely underrepresented in our data set. Included in the patient tweetset were patients with both active and remote disease, and thus …
[[Crellin, N. E. and Priebe, S. and Morant, N. and Lewis, G. and Freemantle, N. and Johnson, S. and Horne, R. and Pinfold, V. and Kent, L. and Smith, R. and Darton, K. and Cooper, R. E. and Long, M. and Thompson, J. and Gruenwald, L. and Freudenthal, R. and Stansfeld, J. L. and Moncrieff, J.]]	[[An analysis of views about supported reduction or discontinuation of antipsychotic treatment among people with schizophrenia and other psychotic disorders]]	[[2022]]	BMC Psychiatry	Include	[[UK]]	mixed-methods study - qualitative interviews	people living with schizophrenia and other psychotic disorders living in the UK	[[269]]	[[<1000]]	To explore the views of people with schizophrenia and other psychotic disorders about continuing their antipsychotic medication or attempting to reduce or discontinue this medication with clinical support.	n/a	[[interviews]]	Study design We conducted face-to-face interviews with people with a diagnosis of schizophrenia spectrum condition using a combination of structured and open-ended questions. Te study was also designed to elicit people�s views on taking part in an ongoing randomised trial of supported antipsychotic reduction [35]. Ethics statement Ethical approval was provided by the East of Scotland Research Eth…	[[Hsieh and Shannon 2005]]	[[content analysis]] [[consensual qualitative research]]	[[in-depth analysis of sub-sample]] [[team discussion]]	[[NVivo]]	resolving discrepancies through discussion and consensus, digital software	With 269 participants, the current study is the largest survey of what people think about continuing or discontinuing antipsychotic medication. The sample was recruited from clinical services, but responses are not necessarily generalizable to the general population of patients who fulfil the eligibility criteria. Although we attempted to make selection as systematic as possible by screening clin…
[[Cresswell, K. M. and Mozaffar, H. and Lee, L. and Williams, R. and Sheikh, A.]]	[[Workarounds to hospital electronic prescribing systems: A qualitative study in English hospitals]]	[[2017]]	BMJ Quality and Safety	Include	[[UK]]	qualitative study - interviews, observations, and project documents	participants of an evaluation of e-prescribing system in English hospitals	[[214]]	[[<1000]]	To investigate the types of workarounds users employed, the underlying reasons offered and implications for care provision and patient safety.	n/a	[[interviews]] [[documents]] [[observations]]	With 269 participants, the current study is the largest survey of what people think about continuing or dis continuing antipsychotic medication. The sample was recruited from clinical services, but responses are not necessarily generalizable to the general population of patients who fulfil the eligibility criteria. Although we attempted to make selection as systematic as possible by screening cli…			[[deductive coding]] [[inductive coding]] [[multiple coders]] [[triangulation]] [[reflexivity]]	[[n/a]]	discussion of emerging themes, discussion of negative cases, triangulation of data sources	We have collected a sizeable longitudinal qualitative data set drawing on a variety of perspectives and data sources. Although this work has provided some important insights into the undertheorised area of workarounds and their consequences in HIT, there are also a number of limitations. First, informal work arounds are hard to research and observe�particu larly those that are undesired by manage…
[[Culbert, Gabriel J. and Earnshaw, Valerie A. and Wulanyani, Ni Made Swasti and Wegman, Martin P. and Waluyo, Agung and Altice, Frederick L.]]	[[Correlates and Experiences of HIV Stigma in Prisoners Living With HIV in Indonesia: A Mixed-Method Analysis]]	[[2015]]	The Journal of the Association of Nurses in AIDS Care : JANAC	Include	[[Indonesia]]	mixed-methods study	male HIV-infected prisoners from two large prisons in Jakarta	[[102]]	[[<1000]]	Our study aimed to address these gaps in the literature by examining correlates and experiences of HIV stigma in incarcerated PLWH.	n/a	[[interviews]]	After administering the stigma scale, researchers fluent in Bahasa Indonesia conducted in depth qualitative interviews with participants (Yeo et al., 2014) using an interview guide consisting of 23 open-ended questions and guided probes. The interview guide was based on a literature review and edited extensively by a survey design expert. To avoid social desirability bias, open-ended interview qu…	[[Lofland et al. 2005]]	[[content analysis]]	[[memoing]] [[codebook]] [[cross-checking]] [[frequency quantification of findings]]	[[NVivo]]	analytic memos, discussion of emerging themes	n/a
[[Curry, L. and Schwartz, H. I. and Gruman, C. and Blank, K.]]	[[Physicians' voices on physician-assisted suicide: looking beyond the numbers]]	[[2000]]	Ethics & behavior	Include	[[USA]]	Qualitative survey study	physicians working in palliative care paritcipating in a larger survey	[[909]]	[[<1000]]	This article reports qualitative data from a study involving 2,805 Connecticut-licensed physicians that used mixed methods (both structured and open-ended survey items). The �voices� of 909 physicians illustrate clinical, social, and ethical issues central to discussions about the legalization of PAS.	n/a	[[interviews]]	Sample An anonymous questionnaire was sent to 7,228 Connecticut-licensed physicians in September 1998. Medical specialties least likely to receive a request for or have experience with PAS were eliminated (e.g., opthamologists, pediatricians, orthopedic surgeons). One hundred fourteen surveys were returned due to wrong address, 5 individuals were deceased, and another 24 were ineligible (either r…	[[Kirk and Miller 1986]] [[Crabtree and Miller 1999]] [[Miles and Huberman 1994]]		[[a priori themes]] [[multiple coders]]	[[NUD*IST]]	reviewing codes by independent researchers, digital methods, refining codebook through discussion, explicit reference to literature informing analysis methods	The study�s results must be considered in light of its limitations. First, as this was not explicitly designed as a qualitative study, the sampling strategy is not opti mal. There are differences among those who chose to provide a written comment and those who did not. Whereas some respondents expressed ambivalence in their narratives, most comments appear to have been provided by those with fair…
[[Curry, Saundra E. and Cortland, Clarissa I. and Graham, Mark J.]]	[[Role-modelling in the operating room: medical student observations of exemplary behaviour]]	[[2011]]	Medical education	Include	[[USA]]	qualitative methodology - observations	year 3 medical students enrolled in a 1-week anaesthesia clerkship at Columbia University	[[263]]	[[<1000]]	Identifying and characterising exemplary, or positive, behaviours can be similarly valuable to both medical students and residents as tangible examples of behaviours to strive towards. The goal of the present research was to determine and thematically define the exemplary professional actions that medical students observe in the intense and patient-focused environment of the operating room (OR).	n/a	[[written responses]]	Setting Year 3 medical students in groups of 15 were required to participate in a 1-week clerkship in anaesthesia in the OR at Columbia University�s College of Physicians and Surgeons in New York City. They were assigned to observe OR procedures and to shadow the OR anaesthesia team directly. Each anaesthesia team included an attending physician and a resident or nurse anaesthetist. Indirectly, t…		[[grounded theory]]	[[iterative approach]]	[[n/a]]	n/a	Our study is limited because our sample involved only two year groups of medical students and their experiences at a single large, urban institution. It is also limited because it was conducted within only the anaesthesia rotation, which lasts only 1 week, whereas other rotations in the OR (such as surgery) are longer and may offer opportunities for more extended observation and the formation of …
[[Curtis, Katherine and Liabo, Kristin and Roberts, Helen and Barker, Maggie]]	[[Consulted but not heard: a qualitative study of young people's views of their local health service]]	[[2004]]	Health expectations : an international journal of public participation in health care and health policy	Include	[[UK]]	qualitative study - interviews, play techniques, and a website	young people aged between 4 and 19 years from schools, nurseries, community groups, in- and out-patent settings in an inner London health authority	[[149]]	[[<1000]]	The objective of this study was to identify what children and young people in a health district in a large urban area experience as positive � and not so positive � about their local health services, in the light of a growing expectation that users play a more central role in the design and delivery of services.	n/a	[[interviews]] [[focus groups]]	The balance of power between researcher and researched, within any one study design, is a contentious issue.6,7 Dyson and Meagher suggest some questions it may be useful to ask in order to identify the best combination of respective parties expertise � where participants are the experts in their own lives and experiences, and where researchers remain, for the most part, the experts in producing t…			[[data familiarisation]] [[multiple coders]] [[team discussion]] [[theme identification]]	[[n/a]]	discussion to resolve discrepancies in interpretation of data	n/a
[[D'Alessandro, Anthony M. and Peltier, James W. and Dahl, A. J.]]	[[A large-scale qualitative study of the potential use of social media by university students to increase awareness and support for organ donation]]	[[2012]]	Progress in transplantation (Aliso Viejo, Calif.)	Include	[[USA]]	qualitative study - advisory committee, key informant interviews, focus groups	students, student organization advisors, organ transplant experts, university health care professionals, social media experts	[[317]]	[[<1000]]	A 2-year study funded by the United States Department of Health and Human Services, Health Resources and Services Administration was conducted to identify a conceptual model of how college students, particularly those in student organizations, can be the social media catalyst for viral communications designed to motivate others to learn about the need of organ donation and become organ donors. Th…	n/a	[[focus groups]] [[interviews]]	The qualitative research process included multiple publics and research techniques. Key informant interviews were conducted with organ procurement organization staff, student organization advisors, university health care professionals, social media experts, and college students. Upon completion of these interviews, focus groups with student organization leaders were conducted in 4 states (Nevada,…		[[consensual qualitative research]]	[[categorising codes]] [[data familiarisation]] [[multiple coders]] [[codebook]]	[[SPSS]]	discussion and consensus to accept new codes	n/a
[[Damush, Teresa M. and Miller, Kristine K. and Plue, Laurie and Schmid, Arlene A. and Myers, Laura and Graham, Glenn and Williams, Linda S.]]	[[National implementation of acute stroke care centers in the Veterans Health Administration (VHA): formative evaluation of the field response]]	[[2014]]	Journal of general internal medicine	Include	[[USA]]	mixed-methods evaluation - semi-structured interviews	stakeholders of three levels of stroke centers in the Veterans Health administration network of health facilities	[[123]]	[[<1000]]	In partnership with the VHA Offices of Emergency Medicine and Specialty Care Services, the VA Stroke QUERI conducted a formative evaluation in a national sample of three levels of stroke centers in order to understand barriers and facilitators.	n/a	[[interviews]]	The VA Central Institutional Review Board (IRB) granted permission for this project to complete local IRB review. We received approval from the Indiana University insti tutional review board and the Roudebush VAMC Re search and Development committee to conduct the project. We employed semi-structured interviews to address our specific objectives. We conducted interviews in a private location at a…			[[multiple coders]], [[deductive coding]], [[inductive coding]] , [[team discussion]] , [[codebook]]	[[NVivo]]	codebook development using a sample of transcripts, discussion to resolve discrepancies, discussion to identify emerging themes, researcher discussion converted into text for codebook development	There were several limitations to this study. The data presented is based upon facility staff self-reports and may vary based upon respondents� perceptions and personal experi ences. Thus, we attempted to interview multiple staff from each site in order to gain a representative facility perspective, and we began with facility Stroke Center Director listed in the AIS Directive formal response. In …
[[Das, Moumita and Angeli, Federica and Krumeich, Anja J. S. M. and van Schayck, Onno C. P.]]	[[Patterns of illness disclosure among Indian slum dwellers: a qualitative study]]	[[2018]]	BMC international health and human rights	Include	[[India]]	qualitative study - interviews	men and women who have experienced illness in the previous year from four urban slums in Bangalore and Kolkata in India	[[218]]	[[<1000]]	To this end, this study specifically aims to uncover the many facets of lay decision-making before future action is taken and the reasons underpinning illness-expressing behaviour among Indian urban slum dwellers. The research questions can be formulated as follows: � To whom and to what extent do slum dwellers decide to disclose their illnesses? � What are the reasons not to disclose illness? � …	n/a	[[interviews]] [[notes]] [[audio-recorded conversations]]	Study site The present study was conducted in four urban slums of India equally selected from two cities, Kolkata in east India and Bangalore in south India. The slums were purposively selected on the basis of intra- and inter geographical variation, age of the slum, religious plurality, variation in living conditions and the presence of different healthcare systems. The characteristics of the st…	[[Braun and Clarke]]	[[thematic analysis]]	[[transcription]], [[translation]], [[cross-checking]], [[data familiarisation]], [[constant comparison]]	[[n/a]]	readingadn re-reading of data, triangulation of interview data with field notes and recordings	The strength of the study lies in its large number of respondents and its multi-dimensional approach, in which the perspectives of both male and female respon dents as well as the context of disclosure are taken into account. Its results have implications for the nature of disclosure among slum dwellers. These insights can in form future interventions, in which the supply of health resources can …
[[Das, Manoja Kumar and Arora, Narendra Kumar and Kaur, Gurkirat and Malik, Prikanksha and Kumari, Mahisha and Joshi, Shipra and Rasaily, Reeta and Chellani, Harish and Gaikwad, Harsha and Debata, Pradeep and Meena, K. R.]]	[[Perceptions of family, community and religious leaders and acceptability for minimal invasive tissue sampling to identify the cause of death in under-five deaths and stillbirths in North India: a qualitative study]]	[[2021]]	Reproductive Health	Include	[[India]]	qualitative study - in-depth interviews	Participants for in-depth interview included the parents who had either child or neonatal death or stillbirth and the key community and religious representatives. The focus group discussions (FGDs) involved community members.	[[184]]	[[<1000]]	As MITS is relatively new for Indian context, to understand the perceptions, practices, contextual factors and barriers acceptability and obtaining consent for MITS, this formative research was conducted.	n/a	[[interviews]] [[focus groups]]	Tis study was conducted in two phases during Sep tember 2018 to April 2019. Te phase 1 (September 2018�February 2019) documented the perception, socio cultural and religious norms, and acceptance for MITS. Te MITS was initiated since March 2019. Te Phase 2 (March�April 2019) documented the process and initial experience of obtaining consent for MITS. Te detailed protocol (Phase 1 and 2) has been …			[[validation of findings]], [[data familiarisation]], [[iterative approach]], [[triangulation]], [[frequency quantification of findings]], [[multiple coders]]	[[INCLEN Qualitative Data Analysis Software (IQDAS)]]	reading and re-reading, team based discussion of emerigng themes, checking data for correctness and completeness, triangulating multiples types of qualitative data	Te multi-religion and multi-stakeholder composi tion of the participants and triangulation of the percep tions during observations for obtaining consent were the strengths. Te exploration of MITS acceptance hypo thetically from parents who had stillbirth or child death at one hospital were the possible limitations.
[[Davison, Colleen M. and Watt, Hayley and Michael, Saja and Bartels, Susan A.]]	[["I don't know if we'll ever live in harmony": a mixed-methods exploration of the unmet needs of Syrian adolescent girls in protracted displacement in Lebanon]]	[[2021]]	Archives of public health = Archives belges de sante publique	Include	[[Lebanon]]	Mixed-methods study - qualitative stories, quantitative survey	Syrian adolescent girls in protracted displacement in Lebanon	[[188]]	[[<1000]]	The aim of this project was to listen to the stories of adolescents, consider and summarize the needs they expressed and echo their voices to inform interventions and services in the Lebanese humanitarian context.	n/a	[[first-person narratives]]	Data collection This project is part of a larger study of child marriage and the experience of Syrian girls in Lebanon. The sur vey was pilot tested in May 2016 and mixed methods data were collected on handheld tablets in three geo graphic locations across Lebanon between June�August 2016. An application called Sensemaker� [ 38] was used to collect qualitative (audio-recorded stories) and follow …			[[transcription]], [[translation]], [[data familiarisation]], [[a priori themes]], [[open coding]], [[deductive coding]], [[multiple coders]]	[[NVivo]]	team discussion to resolve coding discrepancies, omission of irrelevant data prior to analysis, explicit reference to frameworks from literature that inform analysis methods	This study includes the stories of migrant adolescent girls, whose voices are often missing or silenced, speak ing about their own experiences. The girl participants were residing in three areas of Lebanon where the living conditions and experiences of migrants can differ and we believe having this diversity in the sample lends strength to the study. Sensemaker is a data collection tool that allo…
[[De Gagne, Jennie C. and Cho, Eunji and Yamane, Sandra S. and Jin, Haesu and Nam, Jeehae D. and Jung, Dukyoo]]	[[Analysis of Cyberincivility in Posts by Health Professions Students: Descriptive Twitter Data Mining Study]]	[[2021]]	JMIR medical education	Include	[[Multicountry]]	Cross-sectional study - descriptive twitter data minding (mixed-methods)	Tweets from health professions students between August 2019 and February 2020	[[12280]]	[[>=1000]]	This study aims to describe the characteristics and instances of cyberincivility posted on Twitter by self-identified health professions students. A further objective of the study is to analyze the prevalence of tweets perceived as inappropriate or potentially objectionable while describing patterns and differences in the instances of cyberincivility posted by those users.	n/a	[[tweets]]	Design and Sample We used a cross-sectional Twitter data mining method to collect quantitative and qualitative data from August 2019 to February 2020. The sample was taken from health professions students in various disciplines, including medicine, nursing, dental, pharmacy, physician assistant, and physical therapy. We included only tweets written in English by users who self-identified as healt…		[[consensual qualitative research]]	[[a priori themes]], [[team discussion]] , [[comparison with literature]], [[collaborative coding]]	[[Microsoft Excel]]	team based coding, discussion to resolve discrepancies, checking rigor of the data	This study is not without its limitations. First, our study was retrospective and observational and included a sample of accounts during the study period. We analyzed only 20 most recent tweets from each account, which may have skewed the findings. As a logistical challenge, Twitter users frequently change their accounts (eg, lock, ban, delete, or change user IDs) or delete their tweets, so sever…
[[Deetjen, U. and Powell, J. A.]]	[[Informational and emotional elements in online support groups: A Bayesian approach to large-scale content analysis]]	[[2016]]	Journal of the American Medical Informatics Association	Include	[[Multicountry]]	Large scale qualitative review - website posts	Posts on Dailystrength.org	[[2000]]	[[>=1000]]	This research examines the extent to which informational and emotional elements are employed in online support forums for 14 purposively sampled chronic medical conditions and the factors that influence whether posts are of a more informational or emotional nature.	n/a	[[internet posts]]	The research presented in this paper uses RSS feed scraping to collect data and employs a machine-learning approach based on a Na?�ve Bayesian classifier to categorize the posts into more informational and emotional messages. Both data collection and analysis are made largely scalable, hence enabling insights based on large-scale online data. Our methodology operates within the pragmatic research…		[[sentiment analysis]]	[[manual coding]], [[multiple coders]], [[cross-checking]]	[[RSS feed scraping]] [[Machine learning]]	n/a	A limitation of our research is that we do not take network structures into account, which would provide more insights into how the frequency of individuals� interaction or their degree of closeness influences their communication.18,40 In addition, the nature of an individual�s post may influence its response, as positive or negative emotional and informational self-disclosure may be related to t…
[[Dehlendorf, Christine and Kimport, Katrina and Levy, Kira and Steinauer, Jody]]	[[A qualitative analysis of approaches to contraceptive counseling]]	[[2014]]	Perspectives on Sexual and Reproductive Health	Include	[[USA]]	Qualitative study - clinic visit observations	recordings and observations of family planning clinic visits in the San Francisco bay area	[[392]]	[[<1000]]	In this article, we report results of a qualitative analysis of audio recordings of contraceptive counseling visits at clinics in the San Francisco Bay Area that serve racially and ethnically diverse patient populations, and describe providers� approaches to contraceptive counseling and patterns in their use.	n/a	[[observations]] [[audio-recorded conversations]]	METHODS Sample and Data Collection This analysis uses a subset of audio recordings collected between August 2009 and January 2012 as part of the Patient-Provider Communication About Contraception study. In this study, 342 women visiting 42 providers at six family planning, primary care and general gynecology clin ics in the San Francisco Bay Area had their contraceptive counseling visits audio-re…		[[grounded theory]]	[[inductive coding]] , [[comparison with literature]], [[codebook]] , [[memoing]], [[team discussion]] , [[frequency quantification of findings]]	[[Atlas.ti]]	explicit reference to literature informing analysis methods, discussion of emergent codes, discussion to develop codebook, quantifying relative coding prevalence	This study has several limitations, one of which is that the sample was restricted to a single metropolitan area. It is unknown to what extent counseling practices in the San Francisco Bay Area can be generalized to other parts of the United States. However, the consistency of our fi ndings with those of studies performed in the international setting suggests that lack of engagement between the p…
[[DeJoy, S. B.]]	[[Midwives are nice, but . . .': perceptions of midwifery and childbirth in an undergraduate class]]	[[2010]]	Journal of Midwifery & Women's Health	Include	[[USA]]	critical qualitative analysis	Undergraduate public health students enrolled in a large metropolitan university in the Southeast United States	[[1114]]	[[>=1000]]	The purpose of this study was to explore college students� beliefs about childbirth and midwifery.	n/a	[[public comments]]	The study used a convenience sample of undergraduate students who took an online undergraduate public health course at a large metropolitan university in the Southeast United States. The course, Foundations of Maternal Child Health, was originally intended for students who planned to enroll in the Maternal Child Health concentration of the master�s degree program in public health. Unexpectedly, t…	[[Ulin et al.]]		[[iterative approach]], [[iterative coding]], [[team discussion]] , [[theme identification]], [[adhering to frameworks/theories]]	[[Microsoft Word]]	team-based discussion of emerging codes, discussion to develop codebook	Although it addresses a significant gap in the midwifery literature, this study has several limitations that restrict its generalizability to other populations. First, the data were coded and analyzed by one person, a midwife with personal and academic knowledge of the social and political history of midwifery in the United States; a researcher not similarly situated may have reached different co…
[[Desai, A. V. and Agarwal, R. and Epstein, A. S. and Kuperman, G. J. and Michael, C. L. and Mittelstaedt, H. and Connor, M. and Bernal, C. and Lynch, K. A. and Ostroff, J. S. and Katz, B. and Corrigan, K. L. and Kramer, D. and Davis, M. E. and Nelson, J. E.]]	[[Needs and Perspectives of Cancer Center Stakeholders for Access to Patient Values in the Electronic Health Record]]	[[2021]]	JCO oncology practice	Include	[[USA]]	qualitative study - interviews	clinical stakeholders at Memorial Sloan Kettering medical center	[[110]]	[[<1000]]	To inform the Tab�s design, we interviewed a large, diverse group of institutional stakeholders to understand their user needs for this Tab.	n/a	[[interviews]]	The MSK Institutional Review Board approved a waiver of informed consent because this research presented no more than minimal risk to participants. Qualitative data were collected through semistructured, in-person, indi vidual interviews with stakeholders (Table 1), who were purposefully sampled to include multiple disciplines and professions, as well as others involved in administration of the h…		[[thematic analysis]] , [[content analysis]]	[[transcription]], [[collaborative coding]], [[cross-checking]], [[team discussion]] , [[codebook]] , [[in-depth analysis of sub-sample]], [[member checking]]	[[Atlas.ti]]	team-based discussion, discussion to resolve discrepancies in coding, team-based development of a codebook, using sub-sample of data to develop codebook	There were several limitations to this qualitative research study. Because we interviewed stakeholders at a single cancer center, the generalizability of our findings to patients with other illnesses, in different geographic areas, is un known and merits further investigation. However, we did interview a large and diverse group of respondents, patients with cancer often have other comorbidities, …
[[Dieckmann, Nathan F. and Stoyles, Sydnee A. and Aebischer, Jonathan H. and Olvera-Alvarez, Hector A.]]	[[Dissertation Topics in Nursing]]	[[2022]]	Nursing Research	Include	[[USA]]	qualitative study - text mining from abstracts	dissertation abstracts published between 2015 and 2019	[[2027]]	[[>=1000]]	We examined a large set of publicly available PhD dissertation abstracts to (a) describe the relative prevalence of different research topics and methods and (b) test whether the primary topics and methods used differed between online or hybrid and in-person PhD programs. A secondary goal was to introduce the reader to modern text-mining approaches to generate insights from a document corpus.	n/a	[[dissertation abstracts]]	Abstract Extraction The ProQuest Dissertation Abstracts database was queried on June 26, 2019. The following search terms were applied: De partment = Nursing; Degree = PhD; Year = 2015�2019. The search resulted in 2,119 abstracts. All abstracts and metadata were saved in text files. Dissertations were removed if ab stracts were missing or if we were unable to verify the program type through the i…	[[Roberts et al. 2016]]	[[semantic coding]], [[consensual qualitative research]]	[[data reduction]], [[comparison with literature]]	[[R]]	team consensus on coding and topic categorization, explicit reference to literature informing analysis methods	n/a
[[Digby, R. and Winton-Brown, T. and Finlayson, F. and Dobson, H. and Bucknall, T.]]	[[Hospital staff well-being during the first wave of COVID-19: Staff perspectives]]	[[2021]]	International journal of mental health nursing	Include	[[Australia]]	mixed-methods study - qualitative survey responses	clinical staff working at an acute hospital in Melbourne, Australia	[[321]]	[[<1000]]	The purpose of this research is to determine the impact of working during the early stage of the COVID-19 pandemic on the well-being of staff at one 600-bed acute hospital in metropolitan Melbourne, Australia.	n/a	[[open-ended survey]]	Design This exploratory study is part of a larger mixed meth ods survey project, reporting the qualitative data from an on-line survey of clinical staff working at one acute hospital during the COVID-19 pandemic. Other quan titative data from the survey are reported elsewhere (paper submitted). The study complied with the Con solidated Criteria for Reporting Qualitative Research (COREQ) (Tong et …	[[Hsieh and Shannon 2005]], [[manifest content analysis Graneheim and Lundman 2004]], [[Graneheim et al. 2017]]		[[fragment selection]], [[data familiarisation]], [[constant comparison]], [[categorising codes]]	[[NVivo]]	reading and re-reading data, team based discussion to develop themes, explicit reference to literature informing analysis methods	n/a
[[Dillen, Kim and Joshi, Melanie and Krumm, Norbert and Hesse, Michaela and Brunsch, Holger and Schmidt, Holger and Strupp, Julia and Radbruch, Lukas and Rolke, Roman and Voltz, Raymond and Consortium, Apvel]]	[[Availability as key determinant in the palliative home care setting from the patients' and family caregivers' perspectives: A quantitative-qualitative-content analysis approach]]	[[2021]]	Palliative & supportive care	Include	[[Germany]]	qualitative study - interviews	palliative care patients and family caregivers of at least 18 years of age - being cared for at home	[[207]]	[[<1000]]	The goal of the current study was to determine the key components contributing to a sense of security and how they relate to each other as experienced by patients and family caregivers in specialist and generalist palliative home care.	n/a	[[interviews]]	Setting The study was conducted at three hospital sites across a region in North Rhine, Germany including the Departments of Palliative Medicine in Cologne, Aachen, and Bonn. The study was approved by all three research ethics boards, the North Rhine Medical Chamber, registered at the German Clinical Trials Register and in accordance with the declaration of Helsinki (World Medical Association, 20…	[[Mayring 2017]], [[Mayring and Fenzl 2019]], [[Kuckartz 2010]]		[[data familiarisation]], [[fragment selection]], [[collaborative coding]], [[multiple coders]]	[[MaxQDA]]	team based dicsussion to resolve discrepancies, reading and re-reading data, explicit reference to literature informing analysis methods	There are a number of limitations that need to be discussed. First, eligible patients were identified by their physicians which may have biased our results toward positive narrations, although there were isolated negative annotations as well. Second, in Germany, GPHC structures are not clearly defined as there is a lack of legal directives, which limits a fair evaluation and comparison with SPHC …
[[Dixon, S. and Herbert, D. and Loxton, D. and Lucke, J.]]	[[ As many options as there are, there are just not enough for me ' : A qualitative analysis of contraceptive use and barriers to access among Australian women]]	[[2013]]	European Journal of Contraception and Reproductive Health Care	Include	[[Australia]]	Cohort study - qualitative analysis of comments from survey	Women born between 1973 and 1978 who participated in the Australian Longitudinal study on women's health	[[594]]	[[<1000]]	A comprehensive life course perspective of women � s experiences in obtaining and using contraception in Australia is lacking. This paper explores free-text comments about contraception provided by women born between 1973 and 1978 who participated in the Australian Longitudinal Study on Women �s Health (ALSWH).	n/a	[[open-ended survey]]	Study design and participants The ALSWH is a national cohort study that has regularly collected data on a range of physical, emo tional, lifestyle, and health service use variables, including items relating to sexual and reproductive health (SRH), from over 40,000 women in three age cohorts since 1996. Participants were randomly sampled from the Medicare database, Australia � s universal health i…			[[iterative approach]], [[inductive coding]] , [[data familiarisation]], [[team discussion]]	[[NVivo]]	team based discussion to resolve discrepancies, reading and re-reading of coded comments, team based coding	A limitation of this study is that the qualitative com ments were frequently very short (from several words to several paragraphs), providing a limited quantity of data from each participant. While rich description and understanding of the phenomena and experiences described by each participant was not possible, the breadth of data gathered from the large numbers of participants compensated for t…
[[Doldor, Elena and Wyatt, Madeleine and Silvester, Jo]]	[[Statesmen or cheerleaders? Using topic modeling to examine gendered messages in narrative developmental feedback for leaders]]	[[2019]]	The Leadership Quarterly	Include	[[UK]]	qualitative study - narrative comments	political leaders in the UK	[[146]]	[[<1000]]	In the current paper, we aim to tackle these theoretical and methodological research gaps through an exploratory qualitative study that draws on narrative feedback provided to male and female political leaders. Our broad research question is: What messages are imparted to male and female leaders through developmental feedback? We utilize topic modeling, an automated form of content analysis that …	n/a	[[narrative comments]]	Research context The context of this study is data collected in a developmental feedback process, which formed part of a formal leadership develop ment program, established to provide local politicians across the UK with access to political learning. Although there are differences be tween political leaders and those in traditional business contexts in terms of the power that politicians hold to …	[[Corbin and Strauss 2008]]	[[descriptive analysis]], [[Latent Dirichlet Association]], [[machine learning approach]]	[[inductive coding]]	[[Machine learning]]	repeated coding processes, explicit reference to literature informing analysis methods.	The current study is not without limitations. First, we were not able to establish the extent that the feedback provided in this study was politically motivated. Political behavior in organizations has been defined as the �management of shared meaning in such a way as to produce desired, self-serving responses or outcomes� (Ferris, Fedor, & King, 1994, pp. 4; Silvester, 2008). Qualitative feedbac…
[[Dollahite, David C. and Marks, Loren D. and Barrow, Betsy Hughes]]	[[Exploring relational reconciliation processes in Christian, Jewish, and Muslim families]]	[[2019]]	Family Relations: An Interdisciplinary Journal of Applied Family Studies	Include	[[USA]]	qualitative study - in-depth interviews	Ethnically and religiously diverse families affiliated with the American Families of Faith project in Salt Lake City, Utah	[[674]]	[[<1000]]	To explore personal and interpersonal processes that encourage relational reconciliation in nonclinical religious families.	n/a	[[interviews]]	The present study was conducted in accordance with procedures and protocols approved by three university institutional review boards (IRBs). This is because the authors changed universities while the data were being collected (beginning in 2001) across more than 15 years. Sampling and Participants Interviews used in this study were conducted as part of the American Families of Faith project (see …	[[Marks 2015]]		[[multiple coders]], [[team discussion]] , [[cross-checking]], [[reflexivity]]	[[NVivo]]	examination of researcher reflexivity, counteracting researcher bias with independent coding reviews, two stages of analysis, team discussion to develop coding process, four coders	In this study, we primarily focused on posi tive processes and did not address how religious beliefs and processes can lead to negative out comes. A limitation and a strength of this work is that we were not dealing with the �3 As� of addiction, adultery, and abuse. This is a limita tion because these actions often require a degree of relationship work that makes forgiveness and reconciliation fa…
[[Donaldson-Feilder, Emma and Lewis, Rachel and Pavey, Louisa and Jones, Bethan and Green, Melanie and Webster, Angela]]	[[Perceived barriers and facilitators of exercise and healthy dietary choices: A study of employees and managers within a large transport organisation]]	[[2017]]	Health Education Journal	Include	[[UK]]	Single time-point survey with categorical and opend ended questions	employees from a large public sector organization	[[121]]	[[<1000]]	This study aimed to gain a more detailed understanding of the perceived barriers and facilitators of achieving greater physical activity and healthy dietary choices within a large public sector organisation. In the current study, the term �healthy dietary choices� is used to refer to the maintenance of a healthy diet. In particular, the research aimed to: � Explore employees� and managers� percep…	n/a	[[open-ended survey]]	Design and participants A single time-point survey was used to access employee and manager views. The survey included both closed-ended questions and questions allowing open-ended responses. Participants (N=121; 94 men and 25 women with two missing values for gender) were recruited from a local government body that is responsible for the majority of the transport services across a major UK city, …	[[Braun and Clarke]]	[[thematic analysis]]	[[team discussion]] , [[codebook]] , [[axial coding]], [[categorising codes]], [[multiple coders]], [[cross-checking]]	[[n/a]]	team discussion, explicit reference to literature informing analysis methods	Despite some useful findings, the limitations of the study must be acknowledged. This study was carried out in one organisation, in a specialised industry; consequently, the generalisability of the findings is limited. Additionally, the self-report questionnaire may result in social desirability bias. Furthermore, not all the participants answered the majority of questions; therefore, the attri t…
[[Donnelly, Catherine and Ashcroft, Rachelle and Mofina, Amanda and Bobbette, Nicole and Mulder, Carol]]	[[Measuring the performance of interprofessional primary health care teams: understanding the teams perspective]]	[[2019]]	Primary health care research & development	Include	[[Canada]]	qualitative study - workshop	stakeholder workshop was conducted at an annual association meeting of interprofessional primary health care teams in the province of Ontario, Canada - healthcare providers, interprofessional primary healthcare teams participated in the workshops	[[283]]	[[<1000]]	The aim of the study was to describe practices that support collaboration in interprofessional primary health care teams, and identify performance indicators perceived to measure the impact of this collaboration from the perspective of interprofessional health providers.	n/a	[[interviews]]	This study was part of a larger developmental evaluation being completed with interprofessional primary health care teams in the province of Ontario, Canada. Developmental evaluations are an approach that is ideal for contexts that are dynamic and can support the ongoing evolution of programs (Patton, 2010). The evaluation has included multiple strategies to engage stakeholders for the purposes o…	[[Hsieh and Shannon 2005]], [[Miles et al. 2014]]		[[theme identification]], [[frequency quantification of findings]], [[multiple coders]], [[data familiarisation]], [[codebook]]	[[n/a]]	team based coding, discussion to resolve discrepancies, checking consistency and clarity of data	The authors acknowledge limitations to the study that include the use of a convenience sample of participants� attending the pre-conference stakeholder meeting and aggregate data that does not allow for granular level of data analysis by profession. Different facilitators led the stakeholder meetings and therefore there may have been differences in how the questions were discussed. Next steps of …
[[Downe, S. and Kingdon, C. and Kennedy, R. and Norwell, H. and McLaughlin, M. J. and Heazell, A. E. P.]]	[[Post-mortem examination after stillbirth: Views of UK-based practitioners]]	[[2012]]	European Journal of Obstetrics and Gynecology and Reproductive Biology	Include	[[UK]]	survey study	midwives, obstetricians, and perinatal pathologists in the UK	[[792]]	[[<1000]]	Worldwide, around four million stillbirths occur annually. The UK was recently ranked as 33rd out of 35 developed nations for stillbirth rates. The reasons for many stillbirths remain unexplained. Postmortem examination (PME) can provide information for grieving families, and for future pregnancies. Rates of consent for PME are decreasing in the UK. The views of professionals may influence their …	n/a	[[open-ended survey]]	A descriptive on-line survey was designed to measure attitude and opinion at the level of simple reporting. The content was based on a previously validated questionnaire, to maximise content and construct validity, and the adapted version was also subject to reliability and validity checks [23]. The source for data for this paper was a free-text box that invited respondents to: �Please provide an…		[[thematic analysis]] , [[principles of digital ethnography]]	[[subgroup analysis]], [[iterative approach]], [[multiple coders]], [[in-depth analysis of sub-sample]], [[codebook]] , [[staged approach]]	[[Microsoft Excel]]	discussion to resolve discrepancies, team coding, checking coding frame using a sub sample of the data, multiple analytical cycles	n/a
[[Drummond, Claire and Sheppard, Lorraine]]	[[Examining primary and secondary school canteens and their place within the school system: a South Australian study]]	[[2011]]	Health education research	Include	[[Australia]]	qualitative study - interviews and focus groups	school principals, canteen managers, parents, teachers, students in South Australia	[[133]]	[[<1000]]	The aim of this study was to investigate school canteens and their place within the school system in primary and secondary schools in South Australia.	n/a	[[interviews]] [[focus groups]]	Systems approach An interpretive inquiry using a thick descriptive ap proach [17] supported by a systems perspective [18] was the framework for this research. Interpretivism is central to a systems perspective as it seeks to under stand the system as a whole that is both greater than and different from its parts [19, 20]. The �Health Promoting Schools� framework determines the basis for the Schoo…		[[thematic analysis]]	[[manual coding]], [[data familiarisation]], [[categorising codes]], [[triangulation]]	[[n/a]]	examining credibility of coding by advisory committee	n/a
[[DuBow, Wendy M. and Kaminsky, Alexis]]	[[How an online women in technology group provides a locus of opposition]]	[[2019]]	Computers in Human Behavior	Include	[[Multicountry]]	qualitative study - facebook posts analysis	Facebook posts in a group for women in computing	[[13000]]	[[>=1000]]	To understand the ways in which this online group for women in computing serves to support their continued participation in the field.	n/a	[[social media]]	Big data4 are notoriously difficult to work with for social science research and do not readily lend themselves to qualitative analysis (Namey, Guest, Thairu, & Johnson, 2008; Tinati, Halford, Carr, & Pope, 2014), so we reduced the data in two ways. First, we focused solely on the posts and comments between 2011 and 2015 (although the group continues to function to this day).5 We coded all 13,000…	[[Corbin and Strauss 2008]], [[Glaser and Strauss 1967]]	[[social network analysis]]		[[Microsoft Access]] [[R]]	The strength of our conclusions are based on the fact that our dataset includes posts from a wide variety of women, at a wide variety of academic institutions across the United States.	As with any research project, there are limitations to this analysis. Our generalizations may not apply to all women in technology for the following reasons: First, the women in this group expressed interest in computing while in high school and were awarded, and thus en couraged, for their aspirations and achievements. Second, many of the women in the group during the time period we studied woul…
[[Dunford, Benjamin B. and Perrigino, Matthew and Tucker, Sharon J. and Gaston, Cynthia L. and Young, Jim and Vermace, Beverly J. and Walroth, Todd A. and Buening, Natalie R. and Skillman, Katherine L. and Berndt, Dawn]]	[[Organizational, Cultural, and Psychological Determinants of Smart Infusion Pump Work Arounds: A Study of 3 U.S. Health Systems]]	[[2017]]	Journal of Patient Safety	Include	[[USA]]	mixed-methods study - open-ended survey responses	nurses employed in US based health care systems	[[1847]]	[[>=1000]]	We investigated nurse perceptions ofsmart infusion medication pumps to provide evidence-based insights on how to help reduce work around and improve compliance with patient safety policies. Specifically, we investigated the following 3 research questions: (1) What are nurses' current attitudes about smart infusion pumps? (2) What do nurses think are the causes of smart infusion pump work arounds?…	n/a	[[open-ended survey]]	We also used a qualitative approach to identify causes of work arounds that our quantitative analyses failed to capture or previous research has failed to describe. Open-ended survey ques tions have been shown to provide rich information and alternative explanations that may not otherwise be gleaned from quantitative responses,20 particularly in the health care industry.21 Indeed, open-ended ques…			[[inductive coding]] , [[categorising codes]], [[cross-checking]], [[multiple coders]]	[[n/a]]	cross-validation of coding categories by two authors	Our study has several limitations that give rise to future re search opportunities. First, the space and anonymity restrictions on our survey limited us from gaining greater details not only on the causes of work arounds but also on how smart pump attitudes impact actual smart pump use. Future research should pursue methodologies that would enable the pairing of attitudinal survey data with archi…
[[Edwards, A. and Thomas, R. and Williams, R. and Ellner, A. L. and Brown, P. and Elwyn, G.]]	[[Presenting risk information to people with diabetes: Evaluating effects and preferences for different formats by a web-based randomised controlled trial]]	[[2006]]	Patient Education and Counseling	Include	[[UK]]	mixed-methods - randomized controlled trial and qualitative analysis of questionnaire responses	People with diabetes or their carers living in the UK	[[256]]	[[<1000]]	Web-based patient information is widespread and information on the benefits and risks of treatments is often difficult to understand. We therefore evaluated different risk presentation formats � numerical, graphical and others � addressing the pros and cons of tight control versus usual treatment approaches for diabetes.	n/a	[[open-ended survey]]	2.1. Setting and participants The study was conducted online. Recruitment publicity was disseminated via Diabetes UK (website and printed news letter versions (regional and national), and annual conference) to reach people with diabetes and/or their carers, inviting them to participate via the url: www.diabetesonlinetrial.co.uk Participants were asked before randomisation about their last home bl…		[[content analysis]]	[[multiple coders]], [[team discussion]] , [[categorising codes]], [[frequency quantification of findings]]	[[Atlas.ti]]	four authors involved in discussion of codes	Whilst this offers some reassurance regarding eligibility, it also indicates limitations of generalising from this study sample to wider populations of patients and carers. These participants were in general younger, more likely to have type 1 diabetes, white ethnicity and higher educational attainment levels than would be the case for example in a general practice population.
[[Eide, Wenche Mjanger and Johansson, Linda and Eide, Leslie Sp]]	[[FIRST-YEAR nursing students' experiences of simulation involving care of older patients. A descriptive and exploratory study]]	[[2020]]	Nurse education in practice	Include	[[Norway]]	Qualitative study - survey comments	first-year students at a large university in Norway	[[216]]	[[<1000]]	The purpose of this study is to synthesise and evaluate the learning experiences that first-year nursing students had following geriatric patient simulation and practice of clinical patient handover.	n/a	[[open-ended survey]]	2.1. Design and research approach This is a qualitative descriptive study where university nursing students� comments about simulation learning were analysed using a manifest qualitative content analysis. 2.2. Setting and participants The study was conducted in a large university in Norway having a student population of approximately 16,000 students. Participants were first-year nursing students.…	[[Elo and Kyngas 2008]], [[Elo et al. 2014]]	[[manifest content analysis Graneheim and Lundman 2004]], [[content analysis]]	[[data familiarisation]], [[open coding]], [[recursive abstraction]], [[categorising codes]]	[[Microsoft Excel]]	discussion of coding among all authors, explicit reference to literature informing analysis methods	While our study demonstrated the utility and benefit of simulation training for novice nursing students in promoting deep learning and developing practical skills for geriatric nursing, there were several limitations. First, only 38% of eligible first-year nursing students par ticipated answering the survey. This response rate may suggest the possibility that selection bias was present, especiall…
[[Ekberg, Stuart and Barnes, Rebecca K. and Kessler, David S. and Mirza, Selman and Montgomery, Alan A. and Malpass, Alice and Shaw, Alison R. G.]]	[[Relationship between expectation management and client retention in online cognitive behavioural therapy]]	[[2015]]	Behavioural and Cognitive Psychotherapy	Include	[[UK]]	mixed-methods evaluation	patients engaging in online cognitive behavioral therapy for depression	[[297]]	[[<1000]]	The research reported here evaluates more distal consequences of this expectation management by considering its relationship with client retention.	n/a	[[interviews]]	This study involved retrospective analysis of qualitative and quantitative data collected as part of a randomized controlled trial for online CBT for primary care patients with depression (Kessler et al., 2009). Participants Participants were recruited into the original trial from general practices located in Bristol, London and Warwickshire. The target population were 512 potential participants …	[[Sidnell and Stivers 2013]], [[Landis and Koch 1977]]	[[discourse analysis]]	[[team discussion]] , [[multiple coders]], [[inductive coding]] , [[intercoder agreement]]	[[n/a]]	team discussion of initial coding, initial coding using a sample of data, several independent coders, explicit reference to literature informing analysis methods	If the promise of the approach described here is to be realized, there will be a range of methodological challenges. Here we consider two challenges identified through our study. The first arises during the qualitative phase. To codify and thereby quantify discrete communicative practices, it is necessary to precisely define a focal practice and formally identify points at which it is possible fo…
[[Ellinas, Elizabeth H. and Kaljo, Kristina and Patitucci, Teresa N. and Novalija, Jutta and Byars-Winston, Angela and Fouad, Nadya A.]]	[[No Room to "Lean In": A Qualitative Study on Gendered Barriers to Promotion and Leadership]]	[[2019]]	Journal of women's health (2002)	Include	[[USA]]	qualitative study - open-ended survey responses	faculty at a large midwestern medical university	[[614]]	[[<1000]]	The goal of this study was to further investigate barriers to promotion and leadership in academic medicine through qualitative analysis.	n/a	[[open-ended survey]]	Approval for the study was obtained from the Medical College of Wisconsin Institutional Review Board. The original 2013 study combined previously validated scales to create a web-based faculty-engagement survey addressing leadership, promotion, and intent to leave at a large, Midwestern medical university.2 The survey was sent to 1456 faculty at or above the rank of assistant professor; faculty s…		[[grounded theory]], [[granular analysis]], [[consensual qualitative research]]	[[team discussion]] , [[multiple coders]], [[in-depth analysis of sub-sample]]	[[Microsoft Excel]]	team discussion, independent coding, initial coding using a sample of the data, explicit reference to literature informing analysis methods, discussion to resolve discrepancies in coding	To the authors� knowledge, this is the first qualitative analysis of a large data set of text responses regarding pro motion and leadership, further investigating results from a quantitative survey. The cross-sectional nature of our data means causation cannot be established. In addition, extrap olation or generalization to other institutions is limited, first, because this study occurred in one …
[[Elwy, A. Rani and Maguire, Elizabeth M. and Gallagher, Thomas H. and Asch, Steven M. and Durfee, Janet M. and Martinello, Richard A. and Bokhour, Barbara G. and Gifford, Allen L. and Taylor, Thomas J. and Wagner, Todd H.]]	[[Risk Communication After Health Care Exposures: An Experimental Vignette Survey With Patients]]	[[2021]]	MDM policy & practice	Include	[[USA]]	Qualitative study - survey responses	patients from VA health care systems included in a pre-existing online research database	[[1103]]	[[>=1000]]	Our goal was to determine how best to communicate uncertain risk information in a way that would minimize harm to patients, maintain their trust, and encourage patients to seek follow-up treatment	n/a	[[open-ended survey]]	Qualitative responses were organized using NVivo 10 software.30 A grounded thematic analysis approach was used.31 Two coders independently coded a sample of 10 sets of comments for each of the six vignettes (n = 120; 60 for each qualitative question). Coding was compared and any variances were discussed until coding agreement was reached. Coders then completed additional coding for a total of 240…		[[grounded theory]], [[thematic analysis]]	[[categorising codes]], [[multiple coders]], [[in-depth analysis of sub-sample]], [[team discussion]] , [[data saturation]], [[codebook]]	[[NVivo]]	discussion to resolve discrepancies, multiple independent coders, explicit reference to literature informing analysis methods	Our study is not without limitations. Although our study indicated that using specific, higher risk messaging during disclosures was likely to lead to patients� follow-up testing, it is difficult to know if this finding would hold if the objective amount of risk presented in the vignettes was the same across both lower and higher risk scenarios. The lower risk vignettes indicated that one step in…
[[Emma Hilton, Charlotte]]	[[Unveiling self-harm behaviour: what can social media site Twitter tell us about self-harm? A qualitative exploration]]	[[2017]]	Journal of clinical nursing	Include	[[Multicountry]]	exploratory qualitative study	twitter messages pertaining to self-harm behaviour	[[362]]	[[<1000]]	To report the findings from a unique analysis of naturally occurring data regarding self-harm behaviour generated through the global social media site, Twitter.	n/a	[[tweets]]	Design This study used naturally occurring data generated from the global social media site Twitter and employed a qualitative inductive thematic approach to analysis (Braun & Clarke 2006, 2013, Braun et al. 2014). Participants Three hundred and seventeen Twitter users were included in the study and were purposively sampled through the search term �self-harm�. Each profile page was checked for an…	[[Braun and Clarke]], [[Ritchie and Spencer 1994]], [[Koch 1994]]	[[thematic analysis]]	[[inductive coding]] , [[data familiarisation]], [[reflexivity]], [[theme identification]], [[data reduction]]	[[n/a]]	explicit reference to literature informing analysis methods, reflective diary, triangulation of different types of qualitative data, identified and interpreted emerging themes as well as inductive analysis	However, it is acknowledged that the research has its limitations, perhaps particularly because it is unknown whether the participants were repre sentative of a predominantly clinical or nonclinical popula tion and each of the messages posted is limited to 140 characters. It is also acknowledged that exploring how issues of clinical relevance are constructed through social media lacks the capacit…
[[Enlund, K. B. and Pettersson, A. and Eldh, A. C.]]	[[Dog Owners' Ideas and Strategies Regarding Dental Health in Their Dogs-Thematic Analysis of Free Text Survey Responses]]	[[2022]]	Frontiers in Veterinary Science	Include	[[Sweden]]	mixed-methods study - qualitative free-text responses to survey	Dog owner's in Sweden participating in a large scale survey on dental health in dogs	[[8742]]	[[>=1000]]	The aim of this study was to investigate dog owners� ideas and strategies regarding their dogs� dental health.	n/a	[[open-ended survey]]	This is a study of qualitative design, originating from a large scale Swedish survey regarding dental health in dogs, conducted in April 2017 (22, 24, 28). The survey comprised a final open ended query with opportunity for free text comments previously not addressed; for this study, the 8,742 accounts were analyzed using qualitative analysis. The use of validated questionnaire surveys is a well e…			[[transcription]], [[translation]], [[inductive coding]] , [[data familiarisation]], [[codebook]] , [[categorising codes]], [[multiple coders]]	[[Microsoft Excel]]	discussion to resolve discrepancies, multiple independent coders, explicit reference to literature informing analysis methods, detailed analysis steps, initial coding with a sample of data and subsequent identification of emerging themes	(as well as general) health and well-being among dog owners. The richness and depth of data from open ended survey questions is more limited than data obtained from interviews or focus groups (37). It does, however, incorporate a greater breadth of experience from a wider range of respondents. Although the findings do not represent a full account of all dog owners perspectives yet provides a rare…
[[Ewert, Rebecca]]	[["A country boy can survive:" Rural culture and male-targeted suicide prevention messaging]]	[[2021]]	Social science & medicine (1982)	Include	[[USA]]	qualitative study - interviews	fire survivors and mental health service providers in a rural county in Northern California	[[108]]	[[<1000]]	Drawing from data collected as part of a larger study of fire recovery in a rural county in Northern California, this paper utilizes 68 interviews with fire survivors (24 men and 44 women) and 40 interviews with mental health service providers to examine how rural residents interpret this type of campaign.	n/a	[[interviews]]	The data presented in this paper come from in-depth interviews as well as from an internal report prepared by the Shasta County Health and Human Services Agency (HHSA) presenting the findings from a series of three focus groups conducted during the designing of the Captain Awesome campaign. 2.1. Data collection As part of a larger study of fire recovery, I conducted 108 formal indepth semi-struct…	[[Saldana 2016]], [[Emerson et al. 1995]]		[[theme identification]], [[open coding]], [[axial coding]], [[staged approach]], [[categorising codes]]	[[NVivo]]	resituation of codes into individual narratives, analytic summaries throughout analysis process, explicit reference to literature informing analysis methods	While this study benefits from a large sample of participants, it is likely that not all participants were open about mental health struggles. It is possible that men who did not want to talk about mental health were less forthcoming in their answers. Stigma around mental health may have limited what residents felt safe sharing with me. My sample of participants was diverse in terms of age, altho…
[[Farmer, Didi Bertrand and Berman, Leslie and Ryan, Grace and Habumugisha, Lameck and Basinga, Paulin and Nutt, Cameron and Kamali, Francois and Ngizwenayo, Elias and St Fleur, Jacklin and Niyigena, Peter and Ngabo, Fidele and Farmer, Paul E. and Rich, Michael L.]]	[[Motivations and Constraints to Family Planning: A Qualitative Study in Rwanda's Southern Kayonza District]]	[[2015]]	Global health, science and practice	Include	[[Rwanda]]	qualitative study - interviews	randomly selected male and female community members, community health workers, and health facility nurses within the catchment areas of 8 health centres	[[159]]	[[<1000]]	This paper describes findings from the first phase of research, which was comprised of interviews with health care providers, CHWs, and community members.	n/a	[[interviews]]	Population and Setting Since 2005, PIH-IMB has worked in partnership with the Rwandan Ministry of Health to provide an enhanced package of health services and support in 3 rural districts in Rwanda. In southern Kayonza district, PIH-IMB works in collaboration with Rwinkwavu District Hospital, 8 health centers, and approximately 1,000 CHWs. As of 2012, southern Kayonza had a population of 188,363 …			[[transcription]], [[translation]], [[categorising codes]], [[team discussion]] , [[multiple coders]], [[in vivo coding]]	[[NVivo]] [[Dedoose]]	discussion to resolve discrepancies in coding, codebook development by multiple independent researchers	These results should be interpreted with limitations in mind. While this study offers a broad overview of perspectives on reproductive health and family planning for a large sample of participants in southern Kayonza, Rwanda, our findings should not be generalized beyond the study population. Although we have described common perspectives shared by many participants in our study, these participan…
[[Farmer, Jane and Bigby, Christine and Davis, Hilary and Carlisle, Karen and Kenny, Amanda and Huysmans, Richard]]	[[The state of health services partnering with consumers: evidence from an online survey of Australian health services]]	[[2018]]	BMC Health Services Research	Include	[[Australia]]	mixed-methods study - qualitative survey responses	Individuals identified from Australian hospitals and aged care database	[[447]]	[[<1000]]	We aimed to characterise partnering activities, identify how health services recruit consumers, and the extent to which minority groups were included.	n/a	[[open-ended survey]]	We designed and applied an online questionnaire, tar geted at hospital and day surgery services, that asked a set of questions covering all of the activities for con sumer partnering suggested in the Australian NSQHS standards [5]. These are structured in three domains in the standards: service planning; patient care design; and service management and evaluation. The standards also note the signi…			[[inductive coding]] , [[theme identification]], [[frequency quantification of findings]], [[multiple coders]]	[[NVivo]]	indpendent verification of coding	The study has limitations. There was uneven response across States and Territories, with highest numbers of responses from the States of Victoria and New South Wales. In relation to numbers distributed, there was poorest response from South Australia with only 15% responding compared to a range of 21�33% for most other States/Territories. The uneven response means we know little about how the cul…
[[Farnood, Annabel and Johnston, Bridget and Mair, Frances S.]]	[[An analysis of the diagnostic accuracy and peer-to-peer health information provided on online health forums for heart failure]]	[[2022]]	Journal of advanced nursing	Include	[[UK]]	qualitative study - posts and responses on online forum	peer responses to posts included on heart failure online health forums	[[639]]	[[<1000]]	We aim to understand the types of information people discuss when engaging with online health forums for heart failure and explore the quality of diagnostic advice provided. The main research questions to be addressed are: � To what degree is the diagnostic advice provided on heart failure online health forums evidence based? � What type of information is provided on online health forums for hear…	n/a	[[public comments]]	Internet discussion forum posts that were considered to be part of the public domain were examined. Responses posted between March 2016 and March 2019 were collected from each forum. This timeframe was chosen as the Scottish Intercollegiate Guide Network (SIGN) guidelines for heart failure were last updated in 2016. Data were not collected if it stated that the person was under the age of 18. The…	[[Braun and Clarke]]	[[thematic analysis]]	[[data familiarisation]], [[inductive coding]] , [[visual mapping of themes]], [[comparison with literature]], [[validation of findings]]	[[n/a]]	independent researchers, verification of data and codes using established guidelines, explicit reference to literature informing analysis methods	The approach to data collection assembled a diverse range of views from online health forums where individuals felt free to comment and engage in discussions unbounded by the formal constraints of the research environment, and with the protection of anonymity. This meant that the study could be based on an analysis of honest, publicly offered guidance, views, perceptions, and interactions concern…
[[Feeley, T. and Ffrench-O'Carroll, R. and Tan, M. H. and Magner, C. and L'Estrange, K. and O'Rathallaigh, E. and Whelan, S. and Lyons, B. and O'Connor, E.]]	[[A model for occupational stress amongst paediatric and adult critical care staff during COVID-19 pandemic]]	[[2021]]	International archives of occupational and environmental health	Include	[[Ireland]]	cross-sectional observational study - qualitative and quantitative survey components	ICU staff in Ireland	[[269]]	[[<1000]]	The coronavirus 2019 pandemic has placed all intensive care unit (ICU) staff at increased risk of psychological distress. To date, measurement of this distress has largely been by means of validated assessment tools. We believe that qualitative data may provide a richer view of staff experiences during this pandemic.	n/a	[[open-ended survey]]	Setting and sample This project was part of a larger multicentre cross-sectional, descriptive observational study in two adult ICUs and two paediatric ICUs. Data collection took place between 7 May and 12 June 2020. Qualitative and quantitative data were collected concurrently in this study. The quantitative data have been presented elsewhere (french-O�Carroll et al. 2020). All staf working withi…	[[Hsieh and Shannon 2005]]	[[content analysis]]	[[categorising codes]], [[multiple coders]], [[team discussion]] , [[codebook]]	[[n/a]]	discussion to resolve discrepancies in coding, explicit reference to literature informing analysis methods	This study was conducted across four clinical sites and included healthcare workers caring for adult and paediatric critical care patients�our results are applicable therefore most accurately to critical care staf. The timing of this sur vey, which started 2�3 weeks after the peak of intensive care COVID-19 activity may have infuenced the responses. However, the adult ICUs continued to have bed o…
[[Fehr, A. and Nieto-Sanchez, C. and Muela, J. and Jaiteh, F. and Ceesay, O. and Maneh, E. and Baldeh, D. and Achan, J. and Dabira, E. and Conteh, B. and Bunders-Aelen, J. and Smekens, T. and Broekhuizen, H. and D'Alessandro, U. and Peeters Grietens, K.]]	[[From informed consent to adherence: factors influencing involvement in mass drug administration with ivermectin for malaria elimination in The Gambia]]	[[2021]]	Malaria Journal	Include	[[The Gambia]]	mixed-methods study - ethnography, in-depth interviews, focus group discussions, participant observation	tral participants and controls, community leaders, field staff involved in a mass drug administration programme and associated trial	[[168]]	[[<1000]]	This study aimed to identify limitations and enabling factors impacting involvement at different stages of a large cluster?randomized trial assessing the effect of combining dihydroartemisinin?piperaquine (DP) and ivermectin (IVM) in malaria transmission in The Gambia.	n/a	[[interviews]] [[focus groups]] [[observations]]	The MASSIV trial The trial was implemented in the Upper River Region (URR) in eastern Gambia, where the incidence of malaria is 1.7/PYAT [29]. This is an area of marked seasonal malaria transmission, with low vector density and high vector survival (parous rate 81�91% in URR as compared to 27�71% in other regions)[29]. Despite high coverage of standard control interventions� namely long-lasting i…			[[iterative approach]], [[pre-processing data]], [[concurrent data collection and analysis]]	[[NVivo]]	n/a	Tere are important limitations in this study. At the moment of writing this manuscript, access to fnal fgures of coverage and adherence for the general trial that could serve as reference to contrast the results has not been possible. Although this study only aimed to capture trends in coverage and adherence that could inform future MDA rounds, both coverage and adhrence data were below the ones …
[[Feler, Joshua and Tan, Amy and Sammann, Amanda and Matouk, Charles and Hwang, David Y.]]	[[Decision Making Among Patients with Unruptured Aneurysms: A Qualitative Analysis of Online Patient Forum Discussions]]	[[2019]]	World neurosurgery	Include	[[USA]]	qualitative study - analysis of online forum posts	patient conversation threads between December 2016 and December 2018 on an aneurysm specific online forum	[[527]]	[[<1000]]	We performed a qualitative analysis of online interpatient discussions to investigate perspectives on medical decision making.	n/a	[[forum messages]]	Study Design This a retrospective qualitative analysis of online forum posts by patients with IA. Ethical approval for this research was granted by the first author�s institutional review board. The moderators of the forum included in this study were informed of this study and indicated approval of the study. For the sake of the privacy of the online community from which data were drawn, the name…	[[Braun and Clarke]]	[[thematic analysis]]	[[codebook]] , [[team discussion]] , [[constant comparison]], [[multiple coders]], [[cluster analysis]], [[categorising codes]]	[[NVivo]]	disucssion to resolve discrepancies, initial codebook development by multiple researchers, explicit reference to literature informing analysis methods	Limitations of this study are potential sampling bias, uncertain demographics of user, user anonymity, and uncertain generalizability. Of particular concern is the hypothetical absence of patients with poor access to the Internet or poor digital literacy. Current U.S. census data suggest that patients who are of low socioeconomic status, black, or Hispanic or live in rural areas have less access …
[[Ferguson, S. L. and Pitt, C. and Pitt, L.]]	[[Using artificial intelligence to examine online patient reviews]]	[[2021]]	Journal of health psychology	Include	[[USA]]	Qualitative study - website posts and responses	patient reviews from MedicineNet.com	[[525]]	[[<1000]]	In order to investigate these questions, we conducted a study that measured the extent of both the emotions patients conveyed and the overall sentiment they expressed in their online reviews of six health procedures.	n/a	[[public comments]]	Raw data were collected in the form of patient reviews from MedicineNet.com, a popular health website that provides information about a number of medical conditions, treatments and procedures as well as a forum where patients can share their experience with various medical procedures and treatments. MedicineNet.com was chosen because unlike other platforms that rate healthcare providers individua…		[[sentiment analysis]]	[[descriptive analysis]], [[frequency quantification of findings]]	[[IBM Watson Alchemy Language Tool]]	n/a	This study has shown how Watson can be used to analyse online patient reviews to generate quan - titative scores for the emotion and sentiment expressed in qualitative prose. By using Watson, we can generate aggregate scores and also identify the scores of individual reviews for further analysis. However, this research is not without a number of limitations. First, while the sample size was adequ…
[[Fisher, C. and Herbenick, D. and Reece, M. and Dodge, B. and Satinsky, S. and Fischtein, D.]]	[[Exploring sexuality education opportunities at in-home sex-toy parties in the United States]]	[[2010]]	Sex Education	Include	[[USA]]	Mixed-methods study - qualitative and quantitative survey questions	women who facilitate in-home sex-toy parties for a large US-based company	[[3149]]	[[>=1000]]	The purpose of this study was to explore the potential for in-home sex-toy parties as an avenue for adult sexuality education for women.	n/a	[[open-ended survey]]	The data for this study were part of a larger project that surveyed in-home sex-toy party consultants (Herbenick, Reece, and Hollub 2009), all of whom are female and worked for a large company with a predominantly US presence. The cross-sectional, online survey along with all study materials and procedures were approved by the Institutional Review Board at Indiana University. Measures The measure…	[[Charmaz 2006]], [[Glaser and Strauss 1967]]	[[grounded theory]], [[consensual qualitative research]]	[[iterative coding]], [[data familiarisation]], [[multiple coders]], [[team discussion]] , [[categorising codes]]	[[n/a]]	discussion to resolve discrepancies, discussion to develop and finalzie codebook, independent review of codebook, explicit reference to literature informing analysis methods	n/a
[[Fitch, M. I. and Longo, C. J. and Chan, R. J.]]	[[Cancer patients' perspectives on financial burden in a universal healthcare system: Analysis of qualitative data from participants from 20 provincial cancer centers in Canada]]	[[2021]]	Patient Education and Counseling	Include	[[Canada]]	Qualitative descriptive analysis of survey comments	pan-Canadian survey about costs incurred during cancer treatment and follow-up	[[378]]	[[<1000]]	To seek understanding of financial burden from the perspective of cancer patients, in a largely publicly-funded health care system, about the impacts of financial hardship on their lives.	n/a	[[open-ended survey]]	This work utilized a descriptive qualitative design [28] to handle written responses on a pan-Canadian survey about out-of-pocket costs. A detailed account of the Pan-Canadian Survey methods are reported elsewhere (Longo et al., in progress). In summary, a convenience sample of patients was accrued from seventeen participating provincial cancer centres including the four primary tumour types (bre…		[[content analysis]], [[adhering to frameworks/theories]]	[[in-depth analysis of sub-sample]], [[multiple coders]], [[team discussion]] , [[categorising codes]]	[[n/a]]	discussion to resolve discrepancies, consensus on codebook development, multiple independent coders	Given the convenience sample and the response rate for the open-ended question, the written responses may not be truly representative of the broad experiences with finances of an entire cancer population. Also, there was no option to check the interpretation of written comments with patients themselves.
[[Fleming, Crystal M. and Lamont, Michele and Welburn, Jessica S.]]	[[African Americans respond to stigmatization: The meanings and salience of confronting, deflecting conflict, educating the ignorant and 'managing the self']]	[[2012]]	Ethnic and Racial Studies	Include	[[USA]]	qualitative study - in-depth interviews	African American middle-class men and women living the New York Suburbs (e.g. Patterson, Irvington, South Plainfield and South Orange in New Jersey)	[[150]]	[[<1000]]	150 individuals	n/a	[[interviews]]	We draw on open-ended two-hour interviews with 150 working- and middle-class men and women living in the New York suburbs, in towns such as Patterson, Irvington, South Plainfield and South Orange in New Jersey.3 The New York metropolitan area presents a full spectrum of social classes for both majority and minority groups.4 Our sample is composed of only native-born individuals and individuals wh…	[[Miles and Huberman 1994]]	[[content analysis]]	[[transcription]], [[multiple coders]]	[[Atlas.ti]]	multiple independent researchers	n/a
[[Foldy, Erica Gabrielle]]	[[Something of collaborative manufacture: The construction of race and gender identities in organizations]]	[[2012]]	Journal of Applied Behavioral Science	Include	[[USA]]	qualitative study - observations/interactions	interactions between employees in four different organizations ranging from a small non profit to a large financial services firm	[[114]]	[[<1000]]	This article integrates these two approaches by investigating how organizations contribute to the construction of individual employees� race and gender identities, through the process of individual sensemaking (Weick, 1995; Wrzesniewski, Dutton, & Debebe, 2003). In short, my research investigates the construction of racial and gender identities in organizations while using this terrain to cast li…	n/a	[[interviews]] [[observations]]	Identities exist simultaneously at multiple levels of analysis. Markus and Wurf (1987) argue, �[Identity] exists both as a cognitive structure in the mind of the person trying to convey it and as an entity out in the world . . . the situated identity is a �joint construction� of the person, audience and situation . . .� (p. 325). The challenge for researchers is to attend to the identity as lived…	[[Miles and Huberman 1994]], [[Glaser and Strauss 1967]]		[[inductive coding]] , [[iterative approach]], [[concurrent data collection and analysis]], [[data familiarisation]], [[constant comparison]], [[validation of findings]], [[cross-checking]]	[[n/a]]	explicit reference to literature informing analysis methods, detailed description of analysis steps, independent review of coding, quantifying intercoder reliability	More research is necessary to confirm the findings of this study since the goal of this research was to develop theory, not to test it. Testing the theory requires samples that are very diverse by gender, race, and ethnicity and could also expand the lens to include other dimensions of difference, including less visible forms of diversity, such as sexual orientation or religion. In addition to co…
[[Foli, Karen J. and Reddick, Blake and Zhang, Lingsong and Krcelich, Kathryn]]	[[Substance Use in Registered Nurses: "I Heard About a Nurse Who . . ."]]	[[2020]]	Journal of the American Psychiatric Nurses Association	Include	[[USA]]	qualitative study - open-ended survey responses	nurses who have experienced or witnessed substance abuse in other registered nurses within a medical center in West Lafayette, Indiana.	[[373]]	[[<1000]]	Part of a larger study surrounding nurses� self-reports of SU (n = 1,478), the purpose was to explore open-ended responses of nurses (n = 373) who were invited to �Please add any additional comments related to substance or alcohol use that you have experienced or witnessed in registered nurses.�	n/a	[[open-ended survey]]	Study Design The current study is part of an investigation of Indiana nurses (n = 1,478) focused on SU in nursing; additional findings have been and will be reported elsewhere (Foli et al., 2019). The online survey consisted of multiple sin gle-item questions and validated tools, including mea surement of the SU outcome variable via the WHO ASSIST (World Health Organization: The Alcohol, Smoking …	[[Elo and Kyngas 2008]], [[Elo et al. 2014]], [[Desantis and Ugarizza 2000]]	[[descriptive analysis]], [[content analysis]], [[consensual qualitative research]]	[[multiple coders]], [[data familiarisation]], [[iterative approach]], [[team discussion]] , [[categorising codes]], [[frequency quantification of findings]] [[co-researching with lived experience, community, and local researchers]]	[[n/a]]	discussion to achieve consensus, explicit reference to literature informing analysis methods, three independent researchers, triangulation of analysis using field notes, assessment of power dynamics within research team	The study results are derived from nurses� reports of peers� and to a lesser extent, self-reports of the use of sub stances. Therefore, there is a question of whether these reports accurately describe this phenomenon. We assert, however, that the responses were detailed and reflect an affective impact on those responding to the question. The patterns within the descriptions were characterized by …
[[Forero, R. and Nahidi, S. and De Costa, J. and Mohsin, M. and Fitzgerald, G. and Gibson, N. and McCarthy, S. and Aboagye-Sarfo, P.]]	[[Application of four-dimension criteria to assess rigour of qualitative research in emergency medicine]]	[[2018]]	BMC health services research	Include	[[Australia]]	mixed-methods - qualitative interviews	emergency department staff and patients from 16 hospitals in Australia	[[119]]	[[<1000]]	The main objective of this methodological manuscript was to illustrate the role of using qualitative research in emergency settings. We outline rigorous criteria applied to a qualitative study assessing perceptions and experiences of staff working in Australian emergency departments.	n/a	[[interviews]]	Methodological rigour This section describes the qualitative methods to assess the rigour of the qualitative study. Researchers conduct ing quantitative studies use conventional terms such as internal validity, reliability, objectivity and external valid ity [17]. In establishing trustworthiness, Lincoln and Guba created stringent criteria in qualitative research, known as credibility, dependabil…		[[content analysis]], [[visual mapping of themes]]	[[staged approach]], [[in-depth analysis of sub-sample]], [[codebook]] , [[categorising codes]], [[iterative approach]], [[data saturation]], [[constant comparison]]	[[n/a]]	team-based analysis, multiple cycles of coding	This study has several limitations. Some limitations of the qualitative component include recall bias or lack of reliable information collected about interventions con ducted in the past (before the implementation of the policy). As Weber and colleagues [45] point out, con ducting interviews with clinicians at a single point in time may be affected by recall bias. Moreover, ED staff may have left…
[[Fowler, Cathrine and Schmied, Virginia and Psaila, Kim and Kruske, Sue and Rossiter, Chris]]	[[Ready for practice: What child and family health nurses say about education]]	[[2015]]	Nurse Education Today	Include	[[Australia]]	interpretive descriptive approach - qualitative survey	child and family health nurses in Australia	[[1098]]	[[>=1000]]	To investigate the readiness of CFH nurses to practise after qualification and their continuing engagement with learning.	n/a	[[open-ended survey]]	The research was guided by an interpretive descriptive approach (Thorne, 2008). This approach acknowledges that human experience is context-bounded, while accepting that there are shared realities (Thorne et al., 2004). It does not prescribe a circumscribed sequence of steps that must be followed (Thorne, 2008); rather it enables the exploration and description of experience (Lasiuk et al., 2013;…	[[Elo and Kyngas 2008]], [[manifest content analysis Graneheim and Lundman 2004]]	[[content analysis]], [[thematic analysis]]	[[open coding]], [[interpretive approach]], [[inductive coding]] , [[data familiarisation]], [[collaborative coding]], [[categorising codes]], [[multiple coders]]	[[Microsoft Excel]]	team-based coding, independent review of coding development, reading and re-reading	There were limitations to this study, in particular the significant var iation between participants' level of highest qualification and the length of time since they had completed their CFH nursing qualification. The majority of the participants were from urban areas and there was an over-representation from one state. As this survey was distributed via the CFH nursing professional associations a…
[[Freeman, Emily and Coast, Ernestina and Murray, Susan F.]]	[[Men's Roles in Women's Abortion Trajectories in Urban Zambia]]	[[2017]]	International perspectives on sexual and reproductive health	Include	[[Zambia]]	qualitative study -in-depth interviews	women who have received abortions at the largest public provider of abortion-related care in Zambia	[[112]]	[[<1000]]	This article examines men�s involvement in women�s abortion seeking in Lusaka, Zambia, where safe abortion is available but unsafe abortion is widely practiced. We look specifically at the roles that men who are part of women�s social networks play in the trajectories�that is, the routes or pathways�that women take when seeking a safe or unsafe abortion. Understanding men�s roles is particularly …	n/a	[[interviews]]	Setting and Sample Zambia�s established abortion services are concentrated in the capital, Lusaka. The city�s University Teaching Hospital is the largest public provider of abortion-related services in the country, and some women travel considerable distances to obtain care there.35 It is therefore a suitable setting in which to consider abortion experiences in a large, heterogeneous sample of wo…		[[visual mapping of themes]], [[framework analysis]]	[[data familiarisation]], [[theme identification]], [[recursive abstraction]], [[constant comparison]]	[[n/a]]	reading and re-reading transcripts	Our study of male involvement in abortion focuses on women�s personal relationships with men, and it does not examine the actions of men acting in professional roles (e.g., doctors) or shaping the context of abortion (e.g., as policymakers or lawmakers) or include men�s own perspectives on their involvement in women�s abortion experiences. The extent to which interviews focused on men was dictate…
[[Friend, Duncan S.]]	[[Data, dependence, democracy: Influence in the secondary use of government information]]	[[2021]]	Dissertation Abstracts International: Section B: The Sciences and Engineering	Include	[[USA]]	qualitative methods - document analysis and interviews	documents and interviews with public and private sector employees	[[315]]	[[<1000]]	To understand these relationships, the study focuses on cases in which one party is dependent and the other is not along with cases where there is mutual dependence.	n/a	[[documents]] [[interviews]]	Research Method. The methodology I have employed in this study is qualitative, involving semi-structured interviews, email correspondence, and document review and analysis. A qualitative approach is most suited to this research topic because much of the work is exploratory, seeking to understand motivations, incentives and mechanisms for exercising influence, decision making, and the understandin…			[[validation of findings]], [[deductive coding]]	[[n/a]]	n/a	State Driver History Records In the course of my research, I discovered that besides wide variation in the state organizations responsible for administering theses sales, the locus of control for policy decisions was relatively opaque, with turnover making the administrative history of decisions and their influences difficult to trace on the state side. In turn, private sector representatives of …
[[Frisch, Noreen and Butcher, Howard K. and Campbell, Diana and Weir-Hughes, Dickon]]	[[Holistic Nurses' Use of Energy-Based Caring Modalities]]	[[2018]]	Journal of holistic nursing : official journal of the American Holistic Nurses' Association	Include	[[USA]]	qualitative study - free text survey responses	Members of the American Holistic Nurses Association	[[424]]	[[<1000]]	To this end, a project was designed to begin a process of documentation of current and potential use of a nursing diagnosis addressing the energy field, as well as gathering information on the way in which nurses understand the concept of energetic healing. The current report is the first report from this work and addressing only nurses� reflections about the practice situations in which EBMs are…	n/a	[[open-ended survey]]	Study Design As part of a larger study that sought information from holistic nurses about many aspects of their work, including their thoughts about use of theory in prac tice, use of EBMs and documentation of care using nursing diagnoses, the authors collected data on the specific question mentioned above. An online survey was used for the larger study and within that survey was an item directin…	[[Hsieh and Shannon 2005]]	[[content analysis]]	[[data familiarisation]], [[theme identification]], [[cross-checking]]	[[NVivo]]	reading and re-reading data, team based codebook development, multiple researchers, assessing congruence between coders	Due to the targeted recruitment to obtain a sam ple of holistic nurses who use EBMs, the authors are not able to conclude the prevalence of the use of these modalities or generalize to other nursing populations. Furthermore, given that the free-text data were retrieved from an open-ended survey question and that the survey was taken anony mously, the authors have not been able to go back to the p…
[[Froh, E. B. and Spatz, D. L.]]	[[Navigating Return to Work and Breastfeeding in a Hospital with a Comprehensive Employee Lactation Program]]	[[2016]]	Journal of human lactation : official journal of International Lactation Consultant Association	Include	[[USA]]	secondary qualitative analysis study - online survey	women who returned to work full or part time and completed an online survey on breastfeeding outcomes	[[545]]	[[<1000]]	The objective of this research was complete secondary data analysis of qualitative data collected as part of a larger study on breastfeeding outcomes. In the larger study, 545 women who returned to work full or part time completed an online survey with the ability to provide free text qualitative data and feedback regarding their experiences with breastfeeding after return to work.	n/a	[[open-ended survey]]	In 2013, following approval from the institutional review board, a survey was deployed to all women (current employees) who filed for maternity leave between 2007 and 2011. The sample for the survey was decided in conjunction with the hospital�s human resources department. The initial cohort was 1816 women; however, that cohort was narrowed to 1362 employees with active email addresses (meaning t…		[[content analysis]], [[thematic analysis]]	[[data familiarisation]], [[multiple coders]], [[categorising codes]]	[[Atlas.ti]]	reading and re-reading of data, independent researchers, team-based coding	This study was the result of a secondary analysis of a larger survey study that included both quantitative and qualitative questions. All of the participants in this study answered the survey anonymously; therefore, the authors were not able to link participant responses to their job classification. In addition, the authors did not include the free text questions as required fields on the survey.…
[[Fukuda, Tetsuya]]	[[School belonging and L2 motivation of first-year students at four Japanese universities]]	[[2021]]	Dissertation Abstracts International Section A: Humanities and Social Sciences	Include	[[Japan]]	mixed-methods study - quantitative and qualitative surveys	first year students in four Japanese universities - both lower and higher ranked universities	[[600]]	[[<1000]]	The first purpose of this study is to fill this gap by verifying the existence of a sense of school belonging as a psychological factor among first-year Japanese university students in an English as a foreign language context, and then to investigate its relationship with L2 motivation.	n/a	[[interviews]] [[first-person narratives]] [[public comments]]	The qualitative data from language learning histories (LLHs) and open-ended questions were analyzed to address Hypothesis 2, School belonging and L2 motivation have a linear relationship and are positively correlated, and the data from interviews were analyzed mainly to answer Research Question 3, How do students perceive school belonging and its relationship to their motivation to learn a second…	[[Saldana 2016]], [[Lincoln and Guba 1985]]		[[manual coding]], [[validation of findings]] [[co-researching with lived experience, community, and local researchers]]	[[MaxQDA]]	assessing intercoder reliability	As in any research, the current study has limitations. Limitations common in most studies should be pointed out first. The number of participants, especially the number in less prestigious universities, was small and could have been greater. The number of research sites could also have been greater, and data could have been collected from other cohorts. Additional participants from different inst…
[[Fulop, Naomi J. and Ramsay, Angus I. G. and Perry, Catherine and Boaden, Ruth J. and McKevitt, Christopher and Rudd, Anthony G. and Turner, Simon J. and Tyrrell, Pippa J. and Wolfe, Charles D. A. and Morris, Stephen]]	[[Explaining outcomes in major system change: a qualitative study of implementing centralised acute stroke services in two large metropolitan regions in England]]	[[2016]]	Implementation science : IS	Include	[[UK]]	qualitative study - document analysis	stakeholders national, pan-regional, and service-levels working in stroke care clinics in Londonand Manchester ad well as 653 documents	[[778]]	[[<1000]]	In this paper, we present a comparative study of these two major system changes, examining the relationships between implementation approaches employed and the implementation outcomes (C3 and C4, Fig. 3). We address how implementation approaches and implementation outcomes were influenced by differences in the model selected (C2, Fig. 3) and how they influenced the differing intervention outcomes…	n/a	[[interviews]] [[documents]]	Setting The changes took place in Manchester and London (populations 2.68 and 8.17 million, respectively [35]). Implementation took place in Manchester between December 2008 and April 2010, and between October 2009 and July 2010 in London. Study design We focused on Manchester and London as the only ex amples of changes of this kind being implemented at such a scale at the time [15]. Qualitative …		[[framework analysis]] , [[horizontal thematic approach]]	[[subgroup analysis]], [[theme identification]], [[staged approach]], [[narrative inquiry]], [[stakeholder engagement]], [[team discussion]] , [[multiple coders]]	[[n/a]]	stakeholder involvement, team based codebook development, assessing coder reliability, discussion of emerging findings	This paper has a number of limitations. First, because this research was retrospective in nature, interviewees were looking back on the changes, with some awareness (e.g. by monitoring national audit data) of the degree to which changes implemented had succeeded in influen cing provision of evidence-based care. This may have affected the way in which they articulated their views of the implementa…
[[Furber, C. and Bedwell, C. and Campbell, M. and Cork, M. and Jones, C. and Rowland, L. and Lavender, T.]]	[[The Challenges and Realties of Diaper Area Cleansing for Parents]]	[[2012]]	JOGNN - Journal of Obstetric, Gynecologic, and Neonatal Nursing	Include	[[UK]]	mixed-methods study - interviews	women nd their healthy term news from a large regional maternity hospital in Northern England	[[532]]	[[<1000]]	To explore the complexities of diaper area cleansing reported by women participating in a randomized controlled trial designed to compare optimally formulated baby wipes (Johnson�s Baby Skincare fragrance free wipe) with cotton wool and water.	n/a	[[interviews]]	Design A mixed-method approach (Johnson & Onwuegbuzie, 2004) was utilized (Lavender et al., 2012). The study was approved by the Research Ethics Committee providing permission for health and social care research in the United Kingdom, the Research Governance department of the hospital setting, and The University of Manchester who sponsored the study. All participants had an anonymous code to ensu…	[[Braun and Clarke]], [[Fereday and Muir-Cochrane 2006]]	[[thematic analysis]]	[[inductive coding]] , [[team discussion]] , [[categorising codes]], [[multiple coders]], [[iterative approach]]	[[n/a]]	reading and re-reading of data, independent coding, multiple researchers, explicit reference to literature informing analysis methods, reviewing codes among the team, assessing rigor of analysis process	Further explanations of the diary data may have been elicited if the entries were explored further when this was written. However, the data were ex tensive, and the weekly phone calls during the in tervention period enabled the research midwives to remind women to complete the diary. We are confident that the data were honest, dependable, and consistently reported by the participants.
[[Gadbois, Emily A. and Tyler, Denise A. and Shield, Renee R. and McHugh, John P. and Winblad, Ulrika and Trivedi, Amal and Mor, Vincent]]	[[Medicare Advantage control of postacute costs: perspectives from stakeholders]]	[[2018]]	The American journal of managed care	Include	[[USA]]	multiple case study	administrative and clinical staff working in 10 medicare advantage plans, hospitals, and skilled nursing facilities	[[154]]	[[<1000]]	Medicare Advantage (MA) plans have strong incentives to control costs, including postacute spending; however, to our knowledge, no research has examined the methods that MA plans use to control or reduce postacute costs. This study aimed to understand such MA plan efforts and the possible unintended consequences.	n/a	[[interviews]]	Design and Sample We conducted a qualitative study of 154 participants from 10 MA plans, 16 hospitals, and 25 SNFs in 8 markets across the country. We selected markets that varied based on region of the country, county size, MA penetration rates, and the absence or presence of accountable care organizations. For further information on market selection, see McHugh et al.9 Procedures We first recru…			[[iterative approach]], [[coding]], [[codebook]] , [[audit trail]], [[team discussion]] , [[collaborative coding]]	[[NVivo]]	multiple researchers, iterative coding, auditing team discussions	Our results are not intended to be generalizable, and these plans, hospitals, and SNFs that agreed to participate may be different from others that did not participate. Nevertheless, our study included a substantial amount of data by the standards of qualitative research: Interviews with 154 staff in MA plans, hospitals, and SNFs provided insight into emerging patterns of these organizations� beh…
[[Gallay, Erin and Furlan Brighente, Miriam and Flanagan, Constance and Lowenstein, Ethan]]	[[Place‐based civic science—collective environmental action and solidarity for eco‐resilience]]	[[2022]]	Child & Adolescent Mental Health	include	[[USA]]	qualitative study - student reflections and piublic presentations	student reflections and public presentation of 6-12th graders on what they learner from place-based civic science courses	[[486]]	[[<1000]]	We explored how place-based civic science (PBCS) can provide opportunities to engage youth in environmental understanding and action through teamwork in which youth feel that they belong to a group larger than themselves and gain a sense of hope from working with others toward shared goals. We argue that combining PCBS pedagogies of collective action and collaborative learning spaces can help to …	n/a	[[first-person narratives]] [[presentations]]	Sample In the PBCS model discussed in this paper, students learned about environmental issues of public consequence and worked with others to do something about them, with an emphasis on interdependence and the links between environmental and human health and well-being. This model links schools with community partners and science with civic action. Students learned core content and worked collec…			[[inductive coding]] , [[categorising codes]], [[reflexivity]], [[intercoder agreement]], [[deductive coding]], [[memoing]]	[[n/a]]	assessing intercoder reliability, triangulating multiple types of qualitative data	The studies this paper is based on were not framed around eco-anxiety and we do not have direct evidence that participation in these projects reduced distress. There is little research on the mental health effects of cli mate change on BIPOC young people (Patel et al., 2021) and future research should proceed cautiously in light of the potential compounding effects of eco-anxiety added to the cha…
[[Garvey, Gail and Anderson, Kate and Gall, Alana and Butler, Tamara L. and Cunningham, Joan and Whop, Lisa J. and Dickson, Michelle and Ratcliffe, Julie and Cass, Alan and Tong, Allison and Arley, Brian and Howard, Kirsten]]	[[What Matters 2 Adults (WM2Adults): Understanding the Foundations of Aboriginal and Torres Strait Islander Wellbeing]]	[[2021]]	International journal of environmental research and public health	Include	[[Australia]]	qualitative study - recordings and transcripts of group meetings	Aboriginal and Torres Strait Islander adults living in Australia	[[359]]	[[<1000]]	This paper aims to identify and describe the foundations of wellbeing for Aboriginal and Torres Strait Islander adults.	n/a	[[first-person narratives]] [[meeting transcripts]]	2.1. An Indigenist Methodology This qualitative study is the first of three phases of the �What Matters 2 Adults� (WM2Adults) Research Project. The WM2Adults Project aims to develop a new national instrument to measure wellbeing, in order to more effectively inform decision making to improve the health and wellbeing of Aboriginal and Torres Strait Islander people. The overall methods of the WM2Ad…		[[grounded theory]], [[thematic analysis]], [[indigenist research approach]]	[[reflexivity]], [[collaborative coding]], [[iterative approach]], [[multiple coders]], [[cross-checking]], [[codebook]] , [[categorising codes]], [[subgroup analysis]]	[[NVivo]]	reflexivity, indigenist research approach, explicit reference to literature informing analysis methods, multiple independent researchers, cross-checking of themes and codebook by a third researcher	The Indigenist research approach used in this study has enabled the development of a robust and unique nationally relevant evidence base about the key components of the wellbeing of Aboriginal and Torres Strait Islander adults. Additionally, this study was greatly strengthened by the respectful collaboration of Aboriginal and Torres Strait Islander and non-Indigenous researchers, and was guided t…
[[Geller, S. E. and Cox, S. M. and Kilpatrick, S. J.]]	[[A descriptive model of preventability in maternal morbidity and mortality]]	[[2006]]	Journal of Perinatology	Include	[[USA]]	descriptive study - part of larget case-control study	medical records from women enrolled in a case-control study at the University of Illinois at Chicago pertaining to maternal morbidities and mortalities	[[237]]	[[<1000]]	To develop a descriptive model of preventability for maternal morbidity and mortality that can be used in quality assurance and morbidity and mortality review processes.	n/a	[[first-person narratives]]	This descriptive study was part of a larger study conducted at the University of Illinois Medical Center at Chicago (UIMC), a tertiary care and Regionalized Perinatal Network center, which coordinates maternal and neonatal services for 10 hospitals. The hospital serves a predominantly African American and Latina population and has approximately 2200 births per year. The larger study used a case c…		[[descriptive analysis]]	[[categorising codes]], [[theme identification]]	[[Microsoft Access]]	n/a	This study has a number of limitations. First, it is limited by the fact that it was not part of the initial study design. Any descriptive study using post hoc analysis suffers from both external and internal validity limitations. The results cannot be generalized to any larger group of women. Even within the confines of this study, women were not selected based on their preventability status. Th…
[[Gergel, Tania and Das, Preety and Owen, Gareth and Stephenson, Lucy and Rifkin, Larry and Hindley, Guy and Dawson, John and Ruck Keene, Alex]]	[[Reasons for endorsing or rejecting self-binding directives in bipolar disorder: a qualitative study of survey responses from UK service users]]	[[2021]]	The lancet. Psychiatry	Include	[[UK]]	Qualitative study - survey responses	individuals who have been diagnosed with bipolar disorder by a physician and belonging to mailing list for the charity Bipolar UK	[[565]]	[[<1000]]	This study aimed to explore whether reasons for endorsement, ambivalence, or rejection given by service users with bipolar disorder can address concerns regarding self-binding directives, decision-making capacity, and human rights.	n/a	[[first-person narratives]]	Study design and participants For the original survey, our target population comprised 20134 people on the mailing list of Bipolar UK, the UK�s largest charity dedicated to bipolar disorder. These 20134 people had registered their email and provided consent to be contacted by the charity at the time of distribution. On Oct 23, 2017, Bipolar UK sent a dedicated email containing the URL to the onli…		[[thematic analysis]] , [[concept mapping]]	[[multiple coders]], [[codebook]] , [[inductive coding]] , [[data saturation]], [[team discussion]] , [[validation of findings]], [[co-researching with lived experience, community, and local researchers]]	[[NVivo]]	discussion among team members, multiple independent researchers, developing codebook with a small sample of the data, cross-checking codebook to ensure rigor of analysis methods	coherence, and final percentages for distribution of each theme within the endorsement, ambivalence, and rejection groups were calculated. Role of the funding source The funder of the study had no role in study design, data collection, data analysis, data interpretation, or writing of the report.
[[Germano, Elaine and Schorn, Mavis N. and Phillippi, Julia C. and Schuiling, Kerri]]	[[Factors that Influence Midwives to Serve as Preceptors: An American College of Nurse-Midwives Survey]]	[[2014]]	Journal of Midwifery & Women's Health	Include	[[USA]]	mixed-methods - online survey	current and lapsed members of the American college of nurse midwives	[[1517]]	[[>=1000]]	The purpose of this study was to determine factors that influence practicing midwives to serve as preceptors.	n/a	[[first-person narratives]]	Design An e-mail invitation to participate in an online survey was sent to all current ACNM members who had an e-mail address on file with ACNM and to former ACNM members whose membership had lapsed within the last 5 years and had pro vided ACNM with an e-mail address. Lapsed members were included to increase the number of participants. A link to the survey was included in the e-mail invitation; …	[[Sandelowski 2000]]	[[descriptive analysis]]	[[data familiarisation]], [[multiple coders]], [[open coding]], [[constant comparison]], [[codebook]] , [[validation of findings]]	[[n/a]]	discussion to develop codebook, multiple independent resarchers, cross-checking and reviewing of codebook to ensure rigor, explicit reference to literature informing analysis methods	This is ACNM�s first survey to determine factors that influ ence practicing midwives to serve as preceptors. In order to have the broadest sample possible, both current and recently lapsed ACNM members were invited to participate. While a convenience sample has limitations, this study provides spe cific data useful to meet ACNM�s strategic goal of increasing the number of midwives certified each …
[[Giles, T. M. and Hammad, K. and Breaden, K. and Drummond, C. and Bradley, S. L. and Gerace, A. and Muir-Cochrane, E.]]	[[Nurses' perceptions and experiences of caring for patients who die in the emergency department setting]]	[[2019]]	International emergency nursing	Include	[[Australia]]	descriptive survey design	Nurses currently working in an Australian ED who had cared for patients who died in the ED setting were advised of the study via an email to members from the College of Emergency Nursing Australasia (CENA) and the Australian Nursing and Midwifery Federation (ANMF). Recruitment flyers were posted on relevant professional social media websites	[[211]]	[[<1000]]	This study explored nurses� perceptions and experiences of caring for patients who die suddenly and unexpectedly in the ED.	n/a	[[first-person narratives]]	1. Study design A qualitative descriptive approach was used for this study. The aim of this approach is to bring together the views of clinicians (in this case, nurses) and researchers in order to explore issues of clinical importance, such as sudden and unexpected deaths in emergency departments [27]. Qualitative description provides �a comprehensive summary of an event in the everyday terms of …		[[grounded theory]], [[thematic analysis]]	[[constant comparison]], [[inductive coding]] , [[categorising codes]], [[team discussion]] , [[multiple coders]], [[data saturation]]	[[n/a]]	discussion to refine codebook, multiple researchers	The moderate sample size may limit transferability to similar con texts. Additionally, the structure of the survey tool with pre-defined sections may have influenced participant comments to some degree, however, this aspect was desired in the research as the participants were able to elaborate on specific areas of care within the ED. Irrespective of these limitations, this study does provide a un…
[[Gold, Jessica A. and Jia, Lena and Bentzley, Jessica P. and Bonnet, Kacy A. and Franciscus, Amanda M. and Denduluri, Meenakshi S. and Zappert, Laraine T.]]	[[WISE: A support group for graduate and post-graduate women in STEM]]	[[2021]]	International Journal of Group Psychotherapy	Include	[[USA]]	mixed-methods survey study	Women in science and engineering (WISE) group members	[[416]]	[[<1000]]	This report aims to address the gaps in current research on interventions for women in STEM and describes a novel support group intervention for this population: the Women in Science and Engineering (WISE) program. We first describe the WISE program�s structure and content as it fits within existing group intervention literature. We then describe our analysis of feedback survey data as a way to e…	n/a	[[first-person narratives]]	Description of Intervention � The WISE Support Group Program Recruitment and Group Membership. In response to institutional reporting on gender disparities in the sciences (Zappert & Stanbury, 1985), WISE support groups were established in 2001 by the senior author in her position as a Clinical Professor in the Department of Psychiatry in collaboration with the Counseling and Psychological Servic…	[[Braun and Clarke]], [[Glaser and Strauss 1967]], [[Corbin and Strauss 2008]]	[[consensual qualitative research]]	[[staged approach]], [[open coding]], [[axial coding]], [[theme identification]], [[multiple coders]], [[team discussion]] , [[codebook]]	[[NVivo]]	discussion to reach consensus on coding, explicit reference to literature informing analysis methods, detailed description of step-by-step analysis process, cross-checking of codes to ensure rigour, discussion to resolve discrepancies in coding	Our study has several limitations. All data were based on a retrospective review of self-report feedback surveys. Study hypotheses were limited by what was available in the data archive. Furthermore, data were not obtained via the use of existing validated instruments. Additionally, demographics of participants were not collected as a part of the survey to protect confidentiality. This anonymity …
[[Gonzalez, G. and Vaculik, K. and Khalil, C. and Zektser, Y. and Arnold, C. and Almario, C. V. and Spiegel, B. M. R. and Anger, J. T.]]	[[Women's Experience with Stress Urinary Incontinence: Insights from Social Media Analytics]]	[[2020]]	Journal of Urology	Include	[[USA]]	qualitative study - online posts	anonymous online posts identified through data mining	[[1747]]	[[>=1000]]	To capture the complete patient experience, knowledge and perceptions among women with stress urinary incontinence (SUI) by conducting a large-scale digital ethnographic analysis of anonymous online posts.	n/a	[[first-person narratives]]	Data Collection This study was reviewed by the Cedars-Sinai Medical Center Institutional Review Board and was exempt from review. To identify relevant SUI-related online posts by women, we worked with Treato�, a social media data mining service that collected and analyzed patient content by providing website extraction templates that enabled our large-scale analysis. Researchers used a proprietar…	[[Charmaz 2006]]	[[Latent Dirichlet Association]], [[grounded theory]]	[[data reduction]], [[data saturation]], [[open coding]], [[theme identification]], [[multiple coders]], [[categorising codes]]	[[Treato-data mining company]]	multiple independent researchers, discussion to refine and verify rigour of coding process	While our study provided population-level insights, there are important limitations. As mentioned above, the choice of search terms for the social data mining process could have limited the number of identified posts. Also, patients were not involved in selection of terms, thereby we may have biased our results. Even though we removed terms that were related to male incontinence, such as prostate…
[[Gonzalez, Gabriela and Vaculik, Kristina and Khalil, Carine and Zektser, Yuliya and Arnold, Corey and Almario, Christopher V. and Spiegel, Brennan M. R. and Anger, Jennifer T.]]	[[Using Digital Ethnography to Understand the Experience of Women With Pelvic Organ Prolapse]]	[[2021]]	Female pelvic medicine & reconstructive surgery	Include	[[USA]]	mixed-methods study - digital ethnographic analysis	online posts depicting the decision-making process and illness expereince of women experiencing pelvic organ prolapse - large scale social media analysis	[[3451]]	[[>=1000]]	To characterize the decision-making process and illness experience of women experiencing pelvic organ prolapse (POP) using large-scale social media analysis.	n/a	[[first-person narratives]]	Online Posts Selection This study was determined exempt from IRB review. We collaborated with a data mining company (Treato �) that used a proprietary Boolean Logic algorithm to conduct social media data mining by collecting and analyzing patient content on websites.16 Their database of patient content includes posts from e-forums, blogs, and websites. In collaboration with the PLUS Consortium, a…	[[Charmaz 2006]]	[[grounded theory]], [[Latent Dirichlet Association]]	[[multiple coders]], [[team discussion]] , [[data saturation]], [[data reduction]]	[[Treato-data mining company]]	removing data based on achievement of thematic saturation, multiple independent coders, reviewing code to ensure consistency	Although our study provides population-level data that may include women who have not sought a professional consultation, there are limitations. Our study does not provide demographic information and probably does not capture the perspective of women satisfied with their care, as we speculate, they may have less motivation to post. The omission of non-English content may limit the external validi…
[[Gonzalez, G. and Vaculik, K. and Khalil, C. and Zektser, Y. and Arnold, C. W. and Almario, C. V. and Spiegel, B. M. R. and Anger, J. T.]]	[[Experiences of Women with Interstitial Cystitis/Bladder Pain Syndrome: What Can We Learn From Women's Online Discussions?]]	[[2022]]	The Journal of urology	Include	[[USA]]	qualitative study - digital ethnography	online posts pertaining to insterstitial cystitis and bladder pain syndrome	[[10744]]	[[>=1000]]	This study aimed to capture women�s experience with IC/BPS using digital ethnography, a novel method of analyzing anonymous online discussions.	n/a	[[first-person narratives]]	The current study was approved by our institution�s Institutional Review Board and was determined exempt from review. Data Collection The study�s research team collaborated with Treato, a data mining company that extracted content from United Statesebased and international websites such as Face book.com and IC-network.com. IC/BPS-related posts were retrieved using search terms (disease terminolog…		[[Latent Dirichlet Association]]	[[open coding]], [[data saturation]], [[multiple coders]], [[categorising codes]]	[[Treato-data mining company]]	reducing data based on thematic saturation, reviewing data to ensure coding consistency, multiple independent coders	Although our analysis presents a novel method of obtaining diverse patient perspectives, several limi tations are worth noting. Our methods did not elicit demographic information. Additionally, anonymity may have also resulted in patient misclassification due our inability to confirm diagnoses of IC/BPS. Although we know the number of unique users, we cannot determine whether specific users were …
[[Gonzalez-Zapata, L. I. and AlvarezDardet, C. and Millstone, E. and Clemente-Gomez, V. and Holdsworth, M. and Ortiz-Moncada, R. and Lobstein, T. and Sarri, K. and De Marchi, B. and Horvath, K. Z.]]	[[The potential role of taxes and subsidies on food in the prevention of obesity in Europe]]	[[2010]]	Journal of Epidemiology and Community Health	Include	[[EU]]	qualitative study - interviews	different stakeholder categories across nine members of the EU and 20 re-defined policy options regarding obesity, taxation of foods, and healthy foods subsidization	[[209]]	[[<1000]]	The dual aim of this paper, therefore, is first to appraise how taxing obesity-promoting-food and subsidising healthy foods perform compared with other policy options aimed at preventing obesity in the EU, and second to analyse the viewpoints of a wide range of stakeholders on the implementation of subsidies and taxation, to assess whether the debate is as polarised as the literature and traditio…	n/a	[[first-person narratives]] [[documents]]	Mapping tool Multicriteria mapping (MCM)23 24 is a novel decision-analysis technique used to provide an integrated, comparative analysis of the different viewpoints of key stakeholders. In this study, it was used to appraise 20 predefined policy options, including one on �taxes on obesity-promoting foods� and a second on �subsidies on healthy foods.� MCM provides information not only on how diffe…			[[transcription]], [[stakeholder engagement]], [[iterative approach]], [[validation of findings]], [[cross-checking]], [[subgroup analysis]]	[[MCM Analyst]]	team based analysis, review of data to ensure credibility, multiple researchers, triangulating different types of qualitative data	n/a
[[Green, Carla A. and Polen, Michael R. and Janoff, Shannon L. and Castleton, David K. and Perrin, Nancy A.]]	[["Not getting tanked": definitions of moderate drinking and their health implications]]	[[2007]]	Drug and alcohol dependence	Include	[[USA]]	qualitative study - interviews and questionnaires	Kaiser Permanente North West members	[[150]]	[[<1000]]	This paper reports results of qualitative and mixed-methods analyses identifying common themes in the ways people define and think about moderate drinking. We use questionnaire and interview data, obtained as part of a larger study of the interactions of gender, alcohol consumption, and health care service use, to learn about how people define moderate drinking, and to examine associations betwee…	n/a	[[first-person narratives]]	The study setting is Kaiser Permanente Northwest (KPNW), a large not-for-profit group model HMO. The HMO provides comprehensive medical, mental health, and addiction services to about 480,000 people in northwest Oregon and southwest Washington State. The demographic and health characteristics of the population in the health plan correspond closely to the characteristics of the Pacific Northwest p…	[[Lofland et al. 2005]]	[[descriptive analysis]]	[[multiple coders]], [[in-depth analysis of sub-sample]], [[codebook]] , [[team discussion]] , [[open coding]], [[intercoder agreement]], [[comparison with literature]], [[recursive abstraction]], [[categorising codes]]	[[Atlas.ti]]	team based research, initial coding scheme development using a sample of the data, discussions to resolve discrepancies, identifying analysis reliability, intercoder reliability calculation, explicit reference to literature informing analysis methods	We selected our sample to increase heterogeneity among our participants. As such, our results should not be seen as representative of a population. Rather, they could be more reasonably interpreted as representing viewpoints from a wide variety of men and women with varying drinking patterns and patterns of health care service use. Similarly, we did not have large numbers of participants with dif…
[[Green, Raquel and Delfabbro, Paul H. and King, Daniel L.]]	[[Player-avatar interactions in habitual and problematic gaming: A qualitative investigation]]	[[2021]]	Journal of behavioral addictions	Include	[[Australia]]	qualitative study - free text survey responses	online gamers belonging to online-gaming related forums	[[993]]	[[<1000]]	This study was particularly interested in gamers� views of the perceived importance of avatars in connection to self-identity (i.e., personality traits, abilities, physical attributes, interests, and social roles; Forsyth et al., 2017) relative to other aspects of the gaming experience, and whether any such experiences were relevant to personal experiences of problematic gaming or gaming disorder…	n/a	[[first-person narratives]]	A total of 993 adult participants, mostly male (73%; n 5 725) with a mean age of 26.4 years (SD 5 8.1), completed an online survey advertised on online gaming-related forums for various game types, including massively multiplayer online (MMO), multiplayer online battle arena (MOBA), role-playing game (RPG), and first-person shooter (FPS). Responses were collected from the United States (40.1%), E…	[[Morse 2008]]	[[descriptive analysis]]	[[deductive coding]], [[multiple coders]], [[team discussion]] , [[cross-checking]], [[intercoder agreement]]	[[n/a]]	team based research and coding, review of coding scheme by multiple researchers, discussion to resolve discrepancies, assessing intercoder reliability, explicit reference to literature informing analysis methods.	The strengths of this study included: (a) open-ended ques tions that eschewed assumptions about pathology and player-avatar interactions; (b) a large and diverse sample of regular gamers, including a large number of females (N 5 243), who are often lacking in gaming studies (King & Potenza, 2020); (c) a sample involved in games across various genres (MMO, MOBA, RPG, and FPS games) and types of av…
[[Greene, Jessica and Farley, Diane C. and Christianson, Jon B. and Scanlon, Dennis P. and Yunfeng, Shi]]	[[From Rhetoric to Reality: Consumer Engagement in 16 Multi-Stakeholder Alliances]]	[[2016]]	American Journal of Managed Care	Include	[[USA]]	qualitative study - in-depth interviews	stakeholders of the aligning forces for quality programme	[[1100]]	[[>=1000]]	We examined the extent to which the alliances embraced 4 areas of consumer engagement: self-management, consumer friendliness of reports of healthcare provider quality, involvement of consumers in alliance governance, and the integration of consumers into quality improvement teams.	n/a	[[first-person narratives]]	We used a qualitative approach to examine the alliances� experiences implementing programs in the 4 areas of con sumer engagement. In addition, for consumer shopping for high-quality healthcare providers, we assessed the consumer friendliness of the alliances� public reporting websites. For the direct-care levels of consumer engagement, self management and shopping, we also examined population le…			[[transcription]], [[multiple coders]], [[a priori themes]], [[team discussion]] , [[collaborative coding]]	[[Atlas.ti]]	team-based research	The findings reported within should be interpreted in light of the study�s limitations. A key limitation is that we do not have outcome data on the consumer engage ment efforts at the organizational and governance levels, which integrated consumers into alliance governance and healthcare quality improvement teams. Although we found that integrating consumers into alliance gov ernance was the most…
[[Griffith, Frances J. and Wong, Serena and Dietrich, Kelsey M. and Exline, Julie J. and Pargament, Kenneth I.]]	[[The Music was Speaking to Me': Using narrative inquiry to describe sacred moments with music]]	[[2022]]	The Arts in Psychotherapy	Include	[[USA]]	qualitative study - narratives	US adults who had experienced important moments while listening, playing, composing, or otherwise interacting with music and who perceived this moment to be sacred to some degree.	[[209]]	[[<1000]]	In the present qualitative study, we examined narratives of sacred moments in music among adults in the general US population to achieve a more nuanced understanding of the subjective experience of these moments and their impacts. Through open-ended questions, we asked participants to describe their sacred moments with music to address the following research questions using an inductive and deduc…	n/a	[[first-person narratives]]	Participants were recruited through Amazon Mechanical Turk (MTurk) using the standard inclusion parameters that participants be US residents, fluent in English, and 18 years of age or older. MTurk was selected for participant recruitment due to its efficiency in accruing data from a large subject pool with a wide geographical range, thereby potentially optimizing external validity. However, with …	[[Miles and Huberman 1994]], [[Miles et al. 2014]]	[[descriptive analysis]], [[content analysis]], [[narrative inquiry]]	[[manual coding]], [[data familiarisation]], [[frequency quantification of findings]]	[[n/a]]	meetings to discuss disagreements, team based coding, explicit reference to literature informing analysis methods	Despite the confirmation of current practice as well as insights gleaned from this examination of sacred moments with music and their implications for spirituality in music therapy, the present study has several limitations. The study was cross-sectional in nature, so we are unable to draw conclusions about the causal effects of sacred moments experienced during music beyond participants� self-re…
[[Griffiths, Austin and Desrosiers, Patricia and Gabbard, Jay and Royse, David and Piescher, Kristine]]	[[Retention of Child Welfare Caseworkers: The Wisdom of Supervisors]]	[[2019]]	Child Welfare	Include	[[USA]]	qualitative study - descriptive research design using feedback from welfare workers	child welfare agency employees in 2016	[[117]]	[[<1000]]	In response to a pilot study where former child welfare caseworkers mentioned that they would have remained at the agency if they had a greater voice (Griffiths & Royse, 2017) the state�s child welfare agency supported a statewide effort to collect employee feedback and inform efforts for systematic improvement. While this endeavor has already led to a number of important research findings (Griff…	n/a	[[first-person narratives]]	Approved by the university and agency Institutional Review Boards, and using a descriptive research design, the researchers collected feedback from the state�s child welfare agency in 2016 as a means of providing employees with an opportunity to voice their concerns and satisfac tions. An electronic survey including both open- and closed-ended items was launched through Qualtrics. Encouraged to p…	[[Fereday and Muir-Cochrane 2006]], [[Carter et al. 2014]]	[[content analysis]], [[thematic analysis]]	[[cross-checking]], [[validation of findings]], [[multiple coders]], [[coding]]	[[MaxQDA]]	team based coding, verifying coding of one author by another author, explicit reference to literature informing analysis methods	While this study afforded a unique opportunity to hear recommended strategies for improving employee retention by a sample of child wel fare supervisors, inherent limitations must be considered. First, while the sample size of 117 child welfare supervisors in one state was suf ficient in this exploratory study, it was not large nor geographically diverse. Further, the cross-sectional design of th…
[[Gyongy, Kinga]]	[[The relative emphasis of play rules between experienced and trainee caregivers of toddlers]]	[[2017]]	Early Child Development and Care	Include	[[Hungary]]	qualitative study - questionnaire	nursery practitioners in Hungary	[[920]]	[[<1000]]	These will give the setting of the current work, which sought to examine the behavioural expectations towards toddlers during free play using content analysis. Research Question 1: What are the rule types for free play on a nationwide sample? Research Question 2: Is there disagreement in the content of responses concerning rules in toddler rooms? One could hypothesise that there is no general cod…	n/a	[[first-person narratives]]	Participants In February 2011, a database of Hungarian day-care centres was put together. Out of a total of 654 addresses, 317 centres had a public email address and were contacted about this study. Firstly, the directors were contacted via email. We explained the aims of the research and asked them for per mission to conduct a study among their workforce. Then, the participants were recruited wi…			[[manual coding]], [[frequency quantification of findings]], [[validation of findings]], [[stakeholder engagement]]	[[MaxQDA]]	team based research, identifying faults in analysis methods and correcting, testing and quantifying coder reliability, validation of coding set using stakeholder engagement	n/a
[[Hadjigeorgiou, E. and Vogazianos, P. and Christofi, M. D. and Motrico, E. and Dominguez-Salas, S. and Mesquita, A. R. and Christoforou, A.]]	[[Experiences, concerns, and needs of pregnant and postpartum women during the Covid-19 pandemic in Cyprus: a cross-sectional study]]	[[2022]]	BMC Pregnancy and Childbirth	Include	[[Cyprus]]	cross-sectional study - qualitative and quantitative survey	pregnant and postpartum women living in Cyprus living during the Covid19 pandemic	[[695]]	[[<1000]]	To examine the impact of the COVID?19 pandemic on the experiences, concerns and needs of pregnant and postpartum women in Cyprus.	n/a	[[first-person narratives]]	The qualitative analysis of written, unstructured responses provided by participants to open-ended ques tions of COPE-IS [28, 29] was performed by two research ers trained in qualitative research methods (E.H., A.C.). All responses to open-ended questions were extracted through SPSS into a Word document. Responses were mainly provided in the Greek language with either Greek or Latin characters an…	[[Braun and Clarke]]	[[thematic analysis]]	[[multiple coders]], [[collaborative coding]], [[iterative approach]], [[constant comparison]], [[team discussion]]	[[SPSS]] [[Microsoft Word]]	discussion to resolve discrepancies, explicit reference to literature informing analysis methods, team discussion to develop codebook, team discussion to refine codebook	n/a
[[Haesler, E. and Pittman, J. and Cuddigan, J. and Law, S. and Chang, Y. Y. and Balzer, K. and Berlowitz, D. and Carville, K. and Kottner, J. and Litchford, M. and Moore, Z. and Mitchell, P. and Sigaudo-Roussel, D.]]	[[An exploration of the perspectives of individuals and their caregivers on pressure ulcer/injury prevention and management to inform the development of a clinical guideline]]	[[2022]]	Journal of Tissue Viability	Include	[[Multicountry]]	qualitative study - survey	worldwide accessible online survey for individuals and their caregivers from april to october 2018	[[1233]]	[[>=1000]]	The aims were to determine the goals of individuals and caregivers for pressure ulcer/injury care, priorities for pressure ulcer/injury education and biggest problems related to pressure ulcers/injuries.	n/a	[[first-person narratives]]	The study was undertaken using a convergent mixed methods design that consisted of collection of quantitative and qualitative data from consumers, independent analysis of the two datasets and then interpretation and comparison of the findings from the two datasets [10-13]. The main outcomes of interest were care goals and information needs of consumers, and problems they experience related to pre…		[[thematic analysis]]	[[translation]], [[data familiarisation]], [[multiple coders]], [[cross-checking]], [[triangulation]]	[[n/a]]	team based coding, reviewing coding multiple times to ensure credibility, reference to literature informing analysis methods	The survey has numerous limitations. First, although the survey was tested for face validity and designed to maximize accessibility, formal reliability and validity testing was not undertaken. Although respondents from around the world completed the survey, approximately 86% were in China. The large response from Asian participants is likely due to both the high population in this geographic regi…
[[Hagaman, Ashley K. and Wutich, Amber]]	[[How many interviews are enough to identify metathemes in multisited and cross-cultural research? Another perspective on Guest, Bunce, and Johnson's (2006) landmark study]]	[[2017]]	Field Methods	Include	[[Multicountry]]	qualitative study - interviews - theoretical replication	purposefully sampled individuals living in four sites (Bolivia, Fiji, New Zealand, and Arizona,US)	[[132]]	[[<1000]]	Our study seeks to further develop our understanding of Guest et al.�s (2006) question: How many interviews are enough to identify metathemes? To do so, we examined three specific questions. First�as a basic check of our method against the results of similar studies�how many interviews are enough to identify common themes for the first, second, and third time? Second, how many interviews are enou…	n/a	[[first-person narratives]]	Study Design These data were collected as part of the Global Ethnohydrology Study, a cross-cultural study of water norms and knowledge. The research design was based on theoretical replication (Yin 2013), in which we selected four sites based on development status (World Bank 2013) and water scarcity (International Water Management Institute 2007:11). The four sites we selected were located in Co…	[[Patton 2015]], [[Sandelowski 2000]], [[Landis and Koch 1977]], [[Ryan and Bernard 2003]]		[[theme identification]], [[inductive coding]] , [[intercoder agreement]], [[staged approach]], [[multiple coders]]	[[n/a]]	team based discussion, multi stage approach to analysis, consensus to develop final themes	Given the specific methodological choices made in the design of our study, there are some limitations to the generalizability of our results. Our study examines theme repetition, but silences and/or the absence of themes are also important in qualitative analysis (e.g., Ryan and Bernard 2003); our findings cannot speak to such analyses. It is difficult to generalize our findings as probabilistic …
[[Hailemariam, Maji and Key, Kent and Jefferson, Bernadel L. and Muhammud, Janice and Johnson, Jennifer E.]]	[[Community-Based Participatory Qualitative Research for Women: Lessons from the Flint Women's Study]]	[[2020]]	Progress in community health partnerships : research, education, and action	Include	[[USA]]	qualitative study - in-depth interviews	Flint Women's study participants - women and human service providers living in the Flint area (Genesee County)	[[100]]	[[<1000]]	The purpose of this study was to report the process and methods of the Flint Women�s Study. The study is novel because we report the methods for CBPR at multiple levels: in planning and implementing the research through involvement and empowerment of the interviewees to create initiatives based on study results.	8-10 weeks for community stakeholder engagement in data analysis process	[[first-person narratives]]	Background to the Flint Women�s Study Partnership The last author (JJ) wanted to do something to benefit Flint-area women. Therefore, she held informal discussions with several community partners with whom she had done previous CBPR work. Those partners recommended authors KK, BLJ, and JM as good community leads for this effort focusing on women. All of the community partners were affiliated with…		[[framework analysis]]	[[transcription]], [[multiple coders]], [[codebook]] , [[categorising codes]], [[stakeholder engagement]]	[[NVivo]]	stakeholder engagement in data coding and framework analysis, team based discussion to resolve discrepancies, explicit reference to literature informing analysis process	One of the lessons we learned is to allow more time to get our qualitative coders familiar with the coding scheme, to ensure that the academic and community partners create a shared understanding of the coding concepts. We thought that we had done this, but then we coded quickly (8�10 weeks) to be able to present results at an upcoming community� academic partnership event. As we proceeded, we re…
[[Halkett, G. K. B. and Berg, M. and Ebert, M. A. and Cutt, D. and Davis, M. and Hegney, D. and House, M. and Judson, M. and Kearvell, R. and Krawiec, M. and Lester, L. and Maresse, S. and McLoone, P. and McKay, J.]]	[[Radiation therapists' perspectives on participating in research]]	[[2017]]	Journal of Medical Radiation Sciences	Include	[[Australia]]	Mixed-methods study - qualitative and quantitative survey questions	radiation therapists living and working in Australia	[[296]]	[[<1000]]	The objectives of this research were to: (1) determine the extent of Australian radiation therapists (RTs) research participation; (2) evaluate the impact of research involvement on career perceptions (3) explore which research topics require investigation and (4) identify benefits and barriers to research participation.	n/a	[[first-person narratives]]	This study collected qualitative and quantitative data using an online survey from a larger workforce survey conducted with RTs and radiation oncology medical physicists (ROMPs).11 We have also reported ROMPs� perspectives on undertaking research elsewhere.12 Ethical approval was obtained from by Curtin University�s Human Research Ethics Committee (RD-25-13). Recruitment An email survey invitatio…		[[content analysis]]	[[inductive coding]] , [[staged approach]], [[multiple coders]], [[categorising codes]], [[frequency quantification of findings]], [[theme identification]]	[[n/a]]	team based coding, multiple independent researchers, multiple coding stages described	Two-hundred and ninety-six RTs participated in this study, representing 13% of RTs registered in Australia in 2014 when the data were collected.31 In comparison to RTs registered nationally, the distribution of participants by states was approximately similar in this study, apart from a greater proportion of participants in WA and a smaller proportion in New South Wales.31 This study provides an …
[[Hamblin, Lydia E. and Essenmacher, Lynnette and Upfal, Mark J. and Russell, Jim and Luborsky, Mark and Ager, Joel and Arnetz, Judith E.]]	[[Catalysts of worker-to-worker violence and incivility in hospitals]]	[[2015]]	Journal of Clinical Nursing (John Wiley & Sons, Inc.)	Include	[[USA]]	qualitative study - written incident reports	employee incident reports of worker-to-worker violence and incivility tha were documented in 2011 at a large American hospital system	[[141]]	[[<1000]]	To identify common catalysts of worker-to-worker violence and incivility in hospital settings.	n/a	[[first-person narratives]]	Setting This study was conducted at a large, metropolitan hospi tal system in the Midwestern United States. The hospital system includes seven hospitals and nearly 15,000 employees. Data collection The hospital system houses an electronic, central reporting system for all adverse work events, including workplace mistreatment. Employees can access this standardised sys tem from any hospital comput…	[[Boyatzis 1998]], [[Corbin and Strauss 2008]]	[[content analysis]]	[[multiple coders]], [[coding]], [[data saturation]], [[team discussion]]	[[n/a]]	discussion to resolve discrepancies, validation of results by additional researcher, multiple independent researchers, explicit reference to literature informing analysis methods	However, one limitation of the reporting system concerns the intent of the reporter. As seen in the incident under Limited Resources, employees may use the system as a means to threaten co-workers with �writing them up� or otherwise to simply complain about other employees via the incident reports. There were six incidents that described a similar threat of reporting a co-worker. As this hospital…
[[Hanlon, Holly Rose and Prihodova, Lucia and Russell, Thelma and Donegan, Deirdre and O'Shaughnessy, Ann and Hoey, Hilary]]	[[Doctors' engagement with a formal system of continuing professional development in Ireland: a qualitative study in perceived benefits, barriers and potential improvements]]	[[2021]]	BMJ open	Include	[[Ireland]]	qualitative cross-sectional design	doctors enrolled on a Royal College of Physicians of Ireland Professional Competence Scheme for the 2017/2018 year	[[1408]]	[[>=1000]]	To examine experiences of participation in a mandatory system of continuing professional development (CPD) among doctors in Ireland, in order to identify areas for improvement.	n/a	[[first-person narratives]]	Participants A total of 1408 participants (701 male, 707 female) were recruited via email from a population of 4350 doctors enrolled on an RCPI PCS, indicating a response rate of 32%. Patient and public involvement No patient involved. Design The study employed a cross-sectional design, with data collected in the form of a survey using both open-ended and Likert-scale questions, examining experie…	[[Braun and Clarke]]	[[thematic analysis]]	[[data familiarisation]], [[manual coding]], [[team discussion]] , [[staged approach]], [[cross-checking]], [[validation of findings]]	[[Microsoft Excel]]	collaborative coding, reading and re-reading of data, assessment of coding scheme validity	The present study describes novel barriers to engagement with a formal system of mandatory CPD, with the qualitative nature of the study allowing for a more in-depth examination of the issues outlined by participants (eg, the structure of PCS) which have not been examined in previous work, at a level of detail that is often missed in quantitative studies. This study is limited by its use of a sin…
[[Hardcastle, Sarah J. and Chan, Derwin C. K. and Caudwell, Kim M. and Sultan, Sarwat and Cranwell, Jo and Chatzisarantis, Nikos L. D. and Hagger, Martin S.]]	[[Larger and More Prominent Graphic Health Warnings on Plain-Packaged Tobacco Products and Avoidant Responses in Current Smokers: a Qualitative Study]]	[[2016]]	International journal of behavioral medicine	Include	[[Australia]]	qualitative study - open ended survey responses	cigarette smokers in Perth, Western Australia	[[165]]	[[<1000]]	The current research examined attitudes and beliefs ofcigarette smokers toward the increased size and prominence of the warnings and effects on their behaviour.	n/a	[[first-person narratives]]	Design and Measures The current research reports the findings of the qualitative arm of a larger study examining smokers� beliefs, attitudes and responses to plain packaging. The study adopted a cross sectional online survey design with participants completing a series of open-ended questions at the time of introduction of plain packaging legislation in Australia. Participants were asked four key…		[[content analysis]], [[thematic analysis]]	[[staged approach]], [[data familiarisation]], [[fragment selection]], [[theme identification]], [[cross-checking]], [[team discussion]] , [[reflexivity]]	[[n/a]]	multi step analysis process, collaborative coding, reviewing codes by third independent author, assessment of researcher bias and reflexivity	crease in smoking as an act of defiance. However, it is important to acknowledge some potential limitations of the current research. First, that we only recruited smokers to the study and the data provided was, therefore, from their perspective alone. The views of others who may be targeted or affected by the increased size and prominence of the graphic health warnings as a result of tobacco plai…
[[Harder, Helena and Starkings, Rachel M. L. and Fallowfield, Lesley J. and Menon, Usha and Jacobs, Ian J. and Jenkins, Valerie A. and trialists, Ukctocs]]	[[Sexual functioning in 4,418 postmenopausal women participating in UKCTOCS: a qualitative free-text analysis]]	[[2019]]	Menopause (New York, N.Y.)	Include	[[UK]]	qualitative study - questionnaire	postmenopausal women from the UK collaborative rial of ovarian cancer screening	[[4525]]	[[>=1000]]	Sexual well-being can contribute significantly to the overall quality ofwomen�s lives. This qualitative study aimed to examine sexual activity, functioning, and satisfaction in a large sample of postmenopausal women from the UK Collaborative Trial of Ovarian Cancer Screening (UKCTOCS)	n/a	[[first-person narratives]]	Study design and participants Full details of the UKCTOCS study design have been described elsewhere.17,20 In brief, a total of 202,638 post menopausal women (aged 50-74) were recruited in 13 UK trial centers and randomized to either annual ovarian cancer screening with serum CA 125 or transvaginal ultrasound, or no intervention (control group). Of these, 185,693 (91.6%) women participated in a p…		[[framework analysis]] , [[thematic analysis]]	[[codebook]] , [[multiple coders]], [[a priori themes]], [[iterative approach]], [[data reduction]], [[team discussion]]	[[Microsoft Excel]]	collaborative coding process, discussion to resolve discrepancies and achieve consensus, explicit reference to literature informing analysis methods, adapting analysis process to accommodate large dataset	The following design limitations should be considered when interpreting the findings of the present study. Our study sample may not be representative of all women as 98% were white and more research is needed in other racial and ethnic groups. In addition, the results are based on the qualitative data from a ��self-selecting�� subsample of the UKCTOCS participants. It only mirrors the experiences…
[[Harper, J. and Broad, A. and Biswakarma, R.]]	[[A survey of women's experiences, behaviours and attitudes of using period tracker applications (apps)]]	[[2022]]	Human Reproduction	Include	[[UK]]	mixed-methods observational study - online survey	Any person who had used a period tracker	[[330]]	[[<1000]]	Using an online survey, the aim of this study was to ask women about their real-life experiences of using period tracker apps, their attitudes towards using their app, the information the app provided regarding ovulation and how the accuracy of the app in predicting period start dates affects their feelings and behaviours if their period comes earlier or later than predicted.	n/a	[[first-person narratives]]	Ethics This research was approved by University College London (UCL) Research Ethics Committee ID Number: 9831/004, with no anticipated risks for the participants. The first question of the survey was to agree to informed consent. All data were collected and have been presented anony mously and managed in accordance with the Data Protection Act of 1998. Participants This observational mixed-metho…		[[thematic analysis]]	[[inductive coding]] , [[data reduction]], [[data familiarisation]], [[theme identification]], [[cross-checking]], [[categorising codes]]	[[n/a]]	reading and re-reading texts, reviewing data to ensure validity of codebook	As with any survey, this study is limited to the responses of the people who completed it. Promoting surveys on social media gives a bias to the social media followers of the per son advertising the survey. The majority of women were from the United Kingdom but not all were
[[Harris, Sophie and Jenkinson, Elizabeth and Carlton, Edward and Roberts, Tom and Daniels, Jo]]	[["It's Been Ugly": A Large-Scale Qualitative Study into the Difficulties Frontline Doctors Faced across Two Waves of the COVID-19 Pandemic]]	[[2021]]	International journal of environmental research and public health	include	[[UK]]	qualitative study - survey responses	frontline doctors who worked in emergency, anaesthetic, and intesnsive care medicine in the UK and Ireland during the Covid-19 pandemic	[[1379]]	[[>=1000]]	This study aimed to gain an uncensored insight into the most difficult aspects of working as a frontline doctor across successive COVID-19 pandemic waves. Data collected by the parent study (CERA) was analysed using conventional content analysis.	n/a	[[first-person narratives]]	This is a qualitative sub-study of the COVID-19 Emergency Response Assessment (CERA) study [7�9,40], delivered by the Trainee Emergency Research Network. CERA is an ongoing longitudinal study investigating the presentation and prevalence of distress in frontline doctors during the COVID-19 pandemic in the UK and Ireland. Data for CERA has been collected using online Research Electronic Data Captu…	[[Hsieh and Shannon 2005]]	[[content analysis]]	[[interpretive approach]], [[inductive coding]] , [[data familiarisation]], [[in-depth analysis of sub-sample]], [[cross-checking]], [[multiple coders]], [[team discussion]] , [[codebook]] , [[constant comparison]], [[deviant cases]], [[reflexivity]]	[[NVivo]]	reflexive diary, collaborative coding, reviewing coding scheme to refine, double coding to ensure robustness of analysis methods	This study reports on one of the largest qualitative datasets relating to frontline work ers experiences in the COVID-19 and other previous pandemics. Similar to the study conducted by Bennett et al. [23] which claimed to gain �uncensored access� (p.6) to HCW stories, participants did not meet with researchers, and instead provided qualitative re sponses using an online platform. This allowed for…
[[Hatcher, A. M. and McBride, R. S. and Rebombo, D. and Munshi, S. and Khumalo, M. and Christofides, N.]]	[[Process evaluation of a community mobilization intervention for preventing men's partner violence use in peri-urban South Africa]]	[[2020]]	Evaluation and program planning	Include	[[South Africa]]	mixed-methods process evaluation - in-depth interviews and participant observation	CHANGE intervention participants living in Township (Johannesberg) recruited by community mobilizers	[[114]]	[[<1000]]	The aim of this paper is to explore the process of implementing an intervention developed by Sonke Gender Justice through longitudinal qualitative and ethnographic data.	n/a	[[first-person narratives]]	2.1. Conceptual framework We used Moore et al.�s approach to process evaluations, which posits that intervention theory, context, delivery, and mechanism are essential components to understanding how a complex program works (Fig. 1). In this paper, we prioritize intervention theory, program delivery, and trial context in order to explore questions around implementation: (1) to what extent was the…		[[thematic analysis]]	[[multiple coders]], [[theme identification]], [[open coding]], [[inductive coding]] , [[codebook]] , [[team discussion]] , [[data saturation]]	[[Dedoose]]	collaborative coding, discussion to resolve disagreements and establish consensus, initial coding based on a sample of the data, cross-checking between researchers	The data presented here has been analyzed in light of the main trial findings, which allows for a post-hoc interpretation of trial results through the qualitative data (Moore et al., 2015). While this precluded our ability to prospectively assess the intervention, we documented process evaluations at various time points alongside intervention de livery. This structured step helped the team genera…
[[Haynes, E. and Green, J. and Garside, R. and Kelly, M. P. and Guell, C.]]	[[Gender and active travel: A qualitative data synthesis informed by machine learning]]	[[2019]]	International Journal of Behavioral Nutrition and Physical Activity	Include	[[UK]]	qualitative study - transripts	transcripts from five research projects conducted in the UK - including studies of a range of populations, travel modes, and settings	[[280]]	[[<1000]]	To �upscale� insights from individual contexts, we pooled data from five qualitative studies and used machine learning software to explore gendered patterns in the context of active travel.	n/a	[[first-person narratives]]	Research design We worked with primary data, in the form of anon ymised textual transcripts, from five research projects (that included seven separate qualitative datasets) (Table 1). The investigations ranged from commuting in Cam bridge (three qualitative datasets conceived, collected and analysed by different researchers) [21, 24, 25], cyc ling in London [26], free bus passes for young people …		[[machine learning approach]]	[[staged approach]], [[team discussion]] , [[collaborative coding]]	[[Leximancer]]	discussion to finalize themes, combining machine learning with other digital methods, interpretive stage to complement machine learning methods	As with any form of secondary data analysis, the reliability of the outputs is determined by the quality of the primary datasets. One way that we ensured this in our synthesis was by including datasets that we were familiar with, and could confirm the rigour of the original enquiry. Further, in an effort to conduct some form of sensitivity analysis, we coded the original excerpts to better unders…
[[Hays, R. and Daker-White, G.]]	[[The care.data consensus? A qualitative analysis of opinions expressed on Twitter]]	[[2015]]	BMC public health	Include	[[Multicountry]]	qualitative study - social media data analysis	Tweets with the hashtag #caredata	[[3537]]	[[>=1000]]	The aim of the study was to identify and describe the range of opinions expressed about care.data on Twitter for the period during which a delay to this project was announced, and provide insight into the strengths and flaws of the project.	n/a	[[first-person narratives]]	Methods NCapture is a web browser extension for NVivo 10 that can be used to create a chronological dataset or �batch� of tweets, working backwards from the time of the �capture�. The number of tweets it is possible to capture is determined by Twitter and the amount of traffic or data flow on the site at that time [20]. Therefore, we sought to collect data at set intervals until we had gathered a…		[[grounded theory]], [[consensual qualitative research]]	[[iterative coding]], [[theme identification]], [[data reduction]], [[manual coding]], [[cross-checking]], [[team discussion]]	[[NVivo]] [[Ncapture tool]]	collaborative analysis, iterative coding, reviewing codebook	n/a
[[Heckert, Andrea and Forsythe, Laura P. and Carman, Kristin L. and Frank, Lori and Hemphill, Rachel and Elstad, Emily A. and Esmail, Laura and Lesch, Julie Kennedy]]	[[Researchers, patients, and other stakeholders' perspectives on challenges to and strategies for engagement]]	[[2020]]	Research involvement and engagement	Include	[[USA]]	qualitative study - descriptive analysis of progress reports	annual and mid-year progress reports and surveys from partners	[[535]]	[[<1000]]	The primary objective of this study is to describe -- from the perspective of PCORI investigators and research partners�the most common engagement challenges encountered in the first two years of the projects and promising strategies to prevent and overcome these challenges.	n/a	[[first-person narratives]]	The MaGil (now Advarra) Institutional Review Board (IRB) completed the ethical review and approved this project. Data sources This study used data from investigators and patient and other stakeholder research partners. No existing vali dated instruments were available to measure engage ment challenges and strategies for either sample. The engagement questions were informed by past efforts [10], P…		[[content analysis]], [[thematic analysis]] , [[consensual qualitative research]]	[[data reduction]], [[in-depth analysis of sub-sample]], [[intercoder agreement]], [[subgroup analysis]], [[team discussion]]	[[n/a]]	discussion to resolve discrepancies, assessing intercoder reliability	Consistency between engagement challenges and strategies found in this study and those described by earlier work, including the UK Standards for Public Involvement, encourages confidence in these findings. Nonetheless, there are some important limitations. First, data were selfreported, which could bias responses toward more memorable or recent experiences and recall may have been limited. Althou…
[[Hefner, J. L. and Nembhard, I. M. and Brewster, A. L.]]	[[Aligning Health Care and Social Services for Patients with Complex Needs: The Multiple Roles of Interorganizational Relationships]]	[[2021]]	Advances in health care management	Include	[[USA]]	qualitative study - interviews	representatives of healthcare organizations, social service agencies, and local government bodies	[[175]]	[[<1000]]	Deepening our understanding of how interorganizational relationships among health care and social service organizations influence care for people with complex needs could improve the design ofinterventions aimed at aligning these organizations to achieve health goals. Accordingly, we used qualitative methods to (1) elucidate the functions performed by health care and social service organizations …	n/a	[[first-person narratives]]	Study Design and Sample The present study used an in-depth qualitative design to characterize the func tions and forms of interorganizational relationships in 10 communities with high performance on three measures of health care use expected to be sensitive to interorganizational coordination: the rate of hospitalizations for ambulatory care sensitive conditions; all-cause risk-standardized hospi…			[[transcription]], [[deductive coding]], [[open coding]], [[inductive coding]] , [[theme identification]], [[multiple coders]], [[team discussion]] , [[concurrent data collection and analysis]], [[intercoder agreement]]	[[n/a]]	collaborative coding, concurrent data collection and analysis, assessment of intercoder reliability	Results of this study should be interpreted in light of its limitations. First, the study included a focused sample of 10 communities, which may not be general izable to all communities, although in-depth knowledge about these particular communities was available through 175 interviews. Second, this qualitative analysis of interorganizational relationship functions focused only on data from high-…
[[Helme, Donald W. and Noar, Seth M. and Allard, Suzanne and Zimmerman, Rick S. and Palmgreen, Philip and McClanahan, Karen J.]]	[[In-depth investigation of interpersonal discussions in response to a safer sex mass media campaign]]	[[2011]]	Health communication	Include	[[USA]]	qualitative study - interviews	young adults living in communities that received the Safer Sex campaign for 3 months	[[139]]	[[<1000]]	Given the potential myriad of ways in which interpersonal communication can impact the persuasive effects of mass media messages, focused study of what people talk about after viewing campaign messages (other than simply the campaign itself), with whom, and in what context is warranted. Through such exploration it is hoped that a more complete picture will be painted of the roles conversation pla…	n/a	[[first-person narratives]]	Recruitment This paper presents conversational data from 139 individual interviews collected as part of a larger safer sex media campaign study aimed at promoting the use of condoms among young adults in order to prevent the spread of HIV/STD and unwanted pregnancy (see Palmgreen et al., 2008; Zimmerman et al., 2007). The larger campaign study interviewed approximately 100 young adults in each of…	[[Corbin and Strauss 2008]]		[[open coding]], [[inductive coding]] , [[categorising codes]], [[axial coding]], [[constant comparison]], [[triangulation]], [[team discussion]]	[[n/a]]	discussion between research team, explicit reference to literature informing analysis methods	n/a
[[Hirooka, K. and Fukahori, H. and Taku, K. and Izawa, S. and Ogawa, A.]]	[[Posttraumatic growth in bereaved family members of patients with cancer: a qualitative analysis]]	[[2019]]	Supportive Care in Cancer	Include	[[Japan]]	cross-sectional survey - open ended survey response	beareaved family members of patients with cancer living in Japan	[[162]]	[[<1000]]	This study aimed to explore how Japanese bereaved family members ofpatients with cancer express their experience of PTG after the patient�s death by analyzing open-ended answers provided in a cross-sectional survey.	n/a	[[first-person narratives]]	Methods Data collection The present study was part of a larger cross-sectional survey of bereaved families of patients with cancer. Convenience sampling was used. A researcher (KH) approached three home care agencies registered with the Japan Home Hospice Association. In the anonymous questionnaire survey, open-ended responses to the prompt, BPlease describe anything you have noticed or thought a…		[[thematic analysis]]	[[multiple coders]], [[open coding]], [[theme identification]], [[team discussion]] , [[validation of findings]]	[[n/a]]	three independent researchers, checking validity of data, collaborative coding	This study has several limitations. First, because of the retro spective nature of cross-sectional questions, the descriptions of participants might have been limited. Second, as we adopted convenience sampling through specialized home pal liative care agencies, selection bias might exist. Third, because 1 to 5 years had elapsed since the patients� death, there might be recall bias. The study par…
[[Hitt, Rose and Zhuang, Jie and Anderson, Jennifer]]	[[Media Presentation of Breastfeeding Beliefs in Newspapers]]	[[2018]]	Health communication	Include	[[USA]]	qualitative study - news articles	news articles sampled from 10 of the most commonly read mainstream newspapers from 2008-2013	[[310]]	[[<1000]]	for breastfeeding often drops after just 9 months (Rempel, 2004). Thus, we pose the following research questions: RQ1: What attitudes (positive and negative behavioral beliefs) are presented about breastfeeding in informational media? RQ2: What social norms (injunctive and descriptive) are presented at the societal and personal levels about breastfeeding, public breastfeeding, and extended breast…	n/a	[[first-person narratives]]	Sample Articles were obtained through the LexisNexis system using the keyword �breastfeeding� for 5 years (2008�2013). The newspapers included in the sample were those that were among the top 25 most read newspapers in the U.S. (Alliance for Audited Media, 2013) that were available through the LexisNexis database at an author�s institution. In total, N = 318 news items were coded. There were 96 n…			[[a priori themes]], [[multiple coders]], [[intercoder agreement]], [[frequency quantification of findings]]	[[n/a]]	intercoder reliability assessment, collaborative coding, explicit reference to literature informing analysis methods	Limitations stem from the sample and coding scheme. Many articles covered the same event (e.g., the death of a La Leche League Founder), so the topics and positions in these articles occurred with great frequency, skewing the results somewhat. However, this is the nature of news reporting, and just as it skews the number of times we coded for those topics, it skewed the number of times that reade…
[[Hobson, Deslyn T. G. and Meriwether, Kate V. and Francis, Sean L. and Kinman, Casey L. and Stewart, J. Ryan]]	[[Sentiment Analysis of Web Sites Related to Vaginal Mesh Use in Pelvic Reconstructive Surgery]]	[[2019]]	Female pelvic medicine & reconstructive surgery	Include	[[USA]]	qualitative study - sentiment analysis	URLs collected from google searches of 464 unique key words	[[11405]]	[[>=1000]]	The purpose ofthis study was to utilize sentiment analysis to describe online opinions toward vaginal mesh. We hypothesized that sentiment in legal Web sites would be more negative than that in medical and reference Web sites.	n/a	[[first-person narratives]]	This was a cross-sectional, qualitative study of Web sites related to vaginal mesh. The University of Louisville Institutional Review Board reviewed this project and determined it to be exempt from review as it was deemed non�human subjects research. Google search data were collected from March to April 2017. We used the Google AdWords Keyword Planner to generate a relevant list of key words used…		[[sentiment analysis]]	[[multiple coders]], [[intercoder agreement]], [[data reduction]]	[[Algorithmia]]	collaboraitve coding process, defining categories based on a sample of the data, measuring inter-rater reliability	We acknowledge several limitations to our study. First, our evaluation of only English-language Web sites may have limited generalizability. When the term �transvaginal mesh lawsuit� was searched worldwide from 2004 to October 2017 using Google Trends, a free and publicly available service that shows how often a particular search term is entered relative to the total search volume across time in …
[[Hogan, R. and Orr, F. and Fox, D. and Cummins, A. and Foureur, M.]]	[[Developing nursing and midwifery students' capacity for coping with bullying and aggression in clinical settings: Students' evaluation of a learning resource]]	[[2018]]	Nurse education in practice	Include	[[Australia]]	qualitative study - survey	undergraduate nursing and midwifery students at a large urban Australian university	[[210]]	[[<1000]]	Using these insights from the literature as a guide, and the reports from students that they experience adverse conditions in clinical settings, the following resource was designed to develop nursing and midwifery students' capacity for coping with bullying and aggression in clinical settings. We assert that the blended learning resource, whereby nursing and midwifery students were introduced to …	n/a	[[first-person narratives]]	3.1. Participants and setting Participants were undergraduate nursing and midwifery students at an urban Australian university. There were 336 undergraduate students enrolled in the subjects in which the educational intervention was embedded and 210 students completed an anonymous evaluation (62.5% response rate). 3.2. Educational intervention A blended learning resource (BLR) was developed and e…	[[Braun and Clarke]], [[Sandelowski 2000]]	[[horizontal thematic approach]]	[[theme identification]], [[audit trail]], [[multiple coders]]	[[NVivo]]	collaborative coding, auditing decisions, verification of coding scheme by an additional researcher	Limitations of this study include those related to the generalisability of the findings since the study was conducted with students from only one university in Australia. Further studies are needed to explore the broader applicability of such learning. In addition, the students who chose to participate are likely to have been more engaged because they elected to be involved in completing the surv…
[[Hokka, Minna and Melender, Hanna-Leena and Lehto, Juho T. and Kaakinen, Pirjo]]	[[Palliative Nursing Competencies Required for Different Levels of Palliative Care Provision: A Qualitative Analysis of Health Care Professionals' Perspectives]]	[[2021]]	Journal of palliative medicine	Include	[[Finland]]	qualitative study - workshop transcripts	professionals working in different levels of palliative care across various settings in Finland	[[222]]	[[<1000]]	The aim was to describe the required palliative nursing competencies of registered nurses aligned to different levels of palliative care provision, from the perspectives of multiprofessional groups.	n/a	[[first-person narratives]]	Limitations of this study include those related to the generalisability of the findings since the study was conducted with students from only one university in Australia. Further studies are needed to explore the broader applicability of such learning. In addition, the students who chose to participate are likely to have been more engaged because they elected to be involved in completing the surv…		[[content analysis]]	[[categorising codes]], [[recursive abstraction]], [[categorising codes]], [[multiple coders]], [[team discussion]] , [[frequency quantification of findings]], [[inductive coding]] , [[deductive coding]]	[[n/a]]	collaborative coding, discussion to resolve discrepancies, multiple types of analysis	The trustworthiness of the study was ensured by choosing a research method that was suitable for the purpose of the study, as well as pretesting the questionnaire on a sample of participants (Supplementary Data).19 Moreover, the study sample was large and represented diverse settings and levels of care. All the university hospital catchment areas in Finland were covered. Therefore, it can be cons…
[[Hom, Melanie A. and Bauer, Brian W. and Stanley, Ian H. and Boffa, Joseph W. and Stage, Dese'Rae L. and Capron, Daniel W. and Schmidt, Norman B. and Joiner, Thomas E.]]	[[Suicide attempt survivors' recommendations for improving mental health treatment for attempt survivors]]	[[2021]]	Psychological services	Include	[[USA]]	qualitative study - open ended survey responses	suicide attempt survivors	[[329]]	[[<1000]]	The aim was to describe the required palliative nursing competencies of registered nurses aligned to different levels of palliative care provision, from the perspectives of multiprofessional groups.	n/a	[[first-person narratives]]	Participants and Procedures This study represents the subset of a larger investigation of suicide attempt survivors� psychological and related experiences (N 386; I. H. Stanley, Hom, Boffa, Stage, & Joiner, 2019). Only participants who provided responses to the item assessing recommendations for improving mental health treatment were included in the current investigation (n 329, 85.2% of the full…	[[Miles and Huberman 1994]], [[Saldana 2016]]		[[theme identification]], [[codebook]] , [[multiple coders]], [[intercoder agreement]], [[team discussion]]	[[Microsoft Excel]]	collaborative coding, explicit reference to literature informing analysis methods, calculating intercoder reliability	This study was not without limitations. First, findings may not be generalizable to suicide attempt survivors at large. Future studies would benefit from the use of samples with greater sociodemographic and linguistic diversity. Efforts are also indicated to delineate what factors may have contributed to participants identifying as Hispanic or Latino/a being less likely to provide suggestions for…
[[Hou, Fengsu and Cerulli, J. D. Catherine and Wittink, M. B. E. Marsha N. and Caine, Eric D. and Thompson-Stone, M. A. Jennifer and Qiu, Peiyuan]]	[[Rural Chinese Women's Recognition of Intimate Partner Violence and their Potential Coping Strategies: A Qualitative Study]]	[[2022]]	Journal of Family Violence	Include	[[China]]	qualitative study - interviews	women who are victims of domestic violence enrolled in a large epidemiological study in rural Sichuan, China	[[160]]	[[<1000]]	This study aimed to explore how women recognize and cope with IPV. This study completed the Short Explanatory Model Interview (SEMI) among a subset sample from a large epidemiology study in rural Sichuan China.	n/a	[[first-person narratives]]	Sample and Sampling We included our questions within a larger epidemiological study (Hou et al., 2015, 2017; Qiu et al., 2016). The parent study assessed the prevalence of distress and diagnosed psychopathology, and associated factors, among rural women of Guangyuan City located in north Sichuan Province, one of the most economically underdeveloped regions in the province (Statistic Bureau of Sic…		[[consensual qualitative research]]	[[open coding]], [[axial coding]], [[multiple coders]], [[team discussion]] , [[categorising codes]]	[[n/a]]	collaborative coding, discussion until consensus	Before discussing the implications of this study for protecting women from IPV, we must consider some limitations. First, we could only approach potential interviewees home during the day. Hence, we might have missed female migrant workers living in distant cities, and we might have also excluded local women who worked day-jobs away from home. Consequently, we probably did not obtain perceptions …
[[Hoyt, Jenna and Hamon, Jessie K. and Krishnaratne, Shari and Houndekon, Emmanuel and Curry, Dora and Mbembe, Miriam and Marcus, Seth and Kambanje, Misozi and Pryor, Shannon and Barbra, Ariko Angela and Muhumuza, Herbert and Spilotros, Nathaly and Webster, Jayne]]	[["It was my own decision": the transformational shift that influences a woman's decision to use contraceptives covertly]]	[[2022]]	BMC Women's Health	Include	[[Benin, Kenya, Malawi, Uganda]]	qualitative synthesis - interviews and focus groups	women, health providers, community members, health administrators, and intervention implementers	[[400]]	[[<1000]]	In light of these knowledge gaps, the primary aim of this study was to examine the process involved in women�s decisions to use contraceptives covertly, and specifically to explore this decision in the context of women�s SRH empowerment. In addition, this study offers insights to help programme designers and implementers support women who need to make autonomous decisions about contraceptive use.	n/a	[[first-person narratives]] [[focus groups]]	Study design & approach Tis study is a qualitative synthesis of empirical data from semi-structured interviews (SSIs), in-depth interviews (IDIs) and focus group discussions (FGDs) collected as part of a multi-country evaluation of the delivery of inte grated FP and childhood immunisation services. It fol lows inductively from the primary analysis of the data, in that the thematic patterns that e…		[[thematic analysis]] , [[framework analysis]]	[[concurrent data collection and analysis]], [[deductive coding]], [[inductive coding]] , [[validation of findings]]	[[NVivo]]	collaborative coding, assessing rigour of study	Tis study has some important limitations. Te demographic data of participants was not captured, which limits the contextual description of the respondents. Participants were selected as part of an evaluation on integrated FP and childhood immunisation services and as such, the primary purpose for data collection was not to explore CCU. Tereby, the full range of CCU experiences and perspectives ar…
[[Hoyt, Jenna and Krishnaratne, Shari and Hamon, Jessie K. and Boudarene, Lydia and Chantler, Tracey and Demissie, Shiferaw Dechasa and Landegger, Justine and Moseti, Easterlina and Marcus, Seth and Kambanje, Misozi and Pryor, Shannon and Spilotros, Nathaly and Gnintoungbe, Marius and Curry, Dora and Webster, Jayne]]	[["As a woman who watches how my family is... I take the difficult decisions": a qualitative study on integrated family planning and childhood immunisation services in five African countries]]	[[2021]]	Reproductive health	Include	[[Benin, Ethiopia, Kenya, Malawi, Uganda]]	qualitative study - interviews and focus group discussions	women, health providers, and community members, conducted in health facilities and outreach clinics where an integrated FP and childhood immunisation service took place	[[253]]	[[<1000]]	As part of a wider evaluation on a set of interventions integrating FP with childhood immunisation services, this paper explores the factors that influence women�s choices and decision-making about MCM use, from the perspectives of women, health providers and community members at sites across five countries in SSA. In addition, it examines how the integration of FP services with childhood immunis…	n/a	[[first-person narratives]] [[focus groups]]	Methods Intervention and study sites Te intervention was implemented in predominantly rural communities at health facilities and outreach clin ics by non-governmental organisations (NGOs) between January 2015 and January 2018 (Table 1). Te scale of the interventions ranged from implementing integrated services in 14 health centres in one region in Uganda to 114 health posts across two districts i…		[[thematic analysis]] , [[framework analysis]] , [[visual mapping of themes]]	[[stakeholder engagement]], [[subgroup analysis]], [[team discussion]] , [[data saturation]], [[validation of findings]]	[[NVivo]]	collaborative coding, assessment of rigour based on reporting guidelines, multiple coders, discussion to reach consensus	By exploring the views of women, health providers and community members, this study provides broad perspectives on the factors infuencing women�s decision-making about MCM use. However, this study is not without limitations. It is possible that social desirability bias was an issue among all participant groups, however, the range of viewpoints that emerged from within participant groups would sug…
[[Htut, K. M. and Mon, M. M. and Aye, Z. M. and Ni, L. L.]]	[[Young key affected population in Myanmar: Are there any challenges in seeking information and care for HIV/sexually transmitted infections and reproductive health?]]	[[2018]]	F1000Research	Include	[[Myanmar]]	cross-sectional mixed methods study	young key affected populations and healthcare providers working in HIV/STI and reproductive healthcare in Myanmar	[[242]]	[[<1000]]	Therefore, the study was conducted to determine the health seeking behaviors of YKAP regarding HIV/STI and RH, and challenges in seeking health information and care.	n/a	[[first-person narratives]]	Study design and setting A cross-sectional, mixed-methods study was conducted using both quantitative and qualitative methods among the YKAP, including young FSW (YFSW) and young MSM (YMSM) in Yangon and Mandalay, Myanmar, during February and June 2017. Yangon and Mandalay are two largest business cities of Myanmar where the YKAP community is larger than that of other areas. Participants Inclusio…		[[thematic analysis]] , [[matrix analysis]]	[[manual coding]], [[a priori themes]]	[[n/a]]	n/a	The current study has certain limitations. Findings on the information related to STI experience and HIV testing of key population may have some bias since we have to rely on the respondents� answers and could not validate them by other meth ods. However, we tried to overcome the limitation by providing a thorough explanation about the study�s objectives. Furthermore, generalization of the study …
[[Hughes, M. and Salamonson, Y. and Metcalfe, L.]]	[[Student engagement using multiple-attempt 'Weekly Participation Task' quizzes with undergraduate nursing students]]	[[2020]]	Nurse education in practice	Include	[[Australia]]	concurrent exploratory mixed-method design	final-year undergraduating nursing students enrolled in a core theoretical unit related to palliative nursing at a large metropolitan university in Western Sydney	[[1037]]	[[>=1000]]	This study aimed to evaluate the relationships of regular, recurrent delivery of online quizzes in promoting student engagement and academic performance.	n/a	[[first-person narratives]]	2.1. Design This concurrent exploratory mixed-methods study was a sub-project of a university-wide research program. An existing database within the University was used to source quantitative data. Learning analytics data from the institutional Learning Management System, Blackboard, were also used to provide information about online student activity. Qualitative data were obtained from open-ende…	[[manifest content analysis Graneheim and Lundman 2004]], [[Bengtsson 2016]]	[[content analysis]]	[[deductive coding]], [[a priori themes]], [[categorising codes]], [[staged approach]], [[cross-checking]], [[team discussion]] , [[multiple coders]]	[[NVivo]]	collaborative coding, explicit reference to literature informing analysis methods	A number of study limitations needs to be acknowledged. Only administrative data were collected and used for both the quantitative and qualitative study components. Although administrative data were useful in capturing information from the majority of students, key variables pertinent to academic engagement such as actual time spent studying or time spent away engaging in other activities were no…
[[Hwang, K. O. and Ottenbacher, A. J. and Green, A. P. and Cannon-Diehl, M. R. and Richardson, O. and Bernstam, E. V. and Thomas, E. J.]]	[[Social support in an Internet weight loss community]]	[[2010]]	International Journal of Medical Informatics	Include	[[USA]]	mixed-methods study - surveys, interviews, and discussion forum messages	members of a large internet weight loss community	[[1937]]	[[>=1000]]	To describe social support for weight loss shared by members of a large Internet weight loss community.	n/a	[[first-person narratives]] [[interviews]] [[forum messages]]	2.1. Environment and study participants SparkPeople (www.SparkPeople.com) is a free Internet weight loss community. More than 250,000 unique members log in to the website monthly [personal communication, David Heilmann, Chief Operating Officer, SparkPeople, May 21, 2008]. In November 2008, it had the third most visits among weight loss websites and fifth most pages viewed among health websites [2…		[[grounded theory]], [[consensual qualitative research]]	[[multiple coders]], [[iterative approach]], [[data saturation]]	[[n/a]]	collaborative coding, iterative refinement of codes, discussion until consensus was achieved	n/a
[[Jackson, L. A. and Dykeman, M. and Gahagan, J. and Karabanow, J. and Parker, J.]]	[[Challenges and opportunities to integrating family members of injection drug users into harm reduction efforts within the Atlantic Canadian context]]	[[2011]]	International Journal of Drug Policy	Include	[[Canada]]	qualitative study - interviews	injection drug users' in Atlantic Canada	[[115]]	[[<1000]]	This paper explores injection drug users� (IDUs) relationships with non-drug using family members in order to understand the potential opportunities for, and challenges to, having these family members provide harm reduction services (e.g., clean syringes).	n/a	[[first-person narratives]]	Our research took place in Atlantic Canada which is the eastern region of the country composed of four provinces, (Prince Edward Island [PE], New Brunswick [NB], Nova Scotia [NS], and Newfoundland & Labrador [NL]) with a population of approximately 2.5 million (Statistics Canada, 2010). Canada occupies a vast land area (9,017,698 square kilometres), with a population of approximately 34 million (…	[[Corbin and Strauss 2008]]	[[grounded theory]]	[[data familiarisation]], [[collaborative coding]]	[[n/a]]	collaborative coding, explicit reference to literature informing analysis methods	There are several limitations of our research which need to be acknowledged. First, this research was situated within Atlantic Canada, and represents the experiences of IDUs within this geographical area. Atlantic Canada has historically been a relatively disadvantaged region of the country, and reliance on family has been documented as key to sustaining individuals and providing supports in time…
[[Jacobzon, Anna and Engström, Åsa and Lindberg, Birgitta and Gustafsson, Silje Rysst]]	[[Mothers' strategies for creating positive breastfeeding experiences: a critical incident study from Northern Sweden]]	[[2022]]	International Breastfeeding Journal	Include	[[Sweden]]	qualitative study design - open ended survey	individuals belonging to a Sweden based parenting group on Facebook in September 2018	[[516]]	[[<1000]]	The aim of our study was thus to describe experience-based knowledge from mothers about strategies for creating positive breastfeeding experiences.	n/a	[[first-person narratives]]	Design The study has a qualitative design conducted by following the critical incident technique (CIT). Focused on solving specific problems, CIT is a suitable method for research aimed at collecting and systematising experience-based knowledge [19]. The reporting of the study herein follows the COREQ (consolidated criteria for reporting qualitative research) Checklist [20]. Participants The sele…		[[Flanagan's Critical Incident Technique]]	[[inductive coding]] , [[multiple coders]], [[team discussion]] , [[collaborative coding]]	[[n/a]]	collaborative coding, explicit reference to literature informing analysis methods	This descriptive study, designed to capture the strategies that mothers use to generate positive breastfeeding experiences, has limitations. For one, although generalisation is not typically the principal objective of qualitative studies, the non-probability convenience sample of the qualitative methodology limits the generalisability of the study�s results. For another, even though 176 mothers a…
[[Jalil, Aisha and Zakar, Rubeena and Zakar, Muhammad Zakria and Fischer, Florian]]	[[Patient satisfaction with doctor-patient interactions: a mixed methods study among diabetes mellitus patients in Pakistan]]	[[2017]]	BMC health services research	Include	[[Pakistan]]	Cross-sectional mixed methods study (qualitative and quantitative)	individuals attending the largest public diabetes outpatient clinic in Punjab	[[186]]	[[<1000]]	this study aims to analyse the association between patient satisfaction and five dimensions of medical interaction: technical expertise, interpersonal aspects, communication, consultation time, and access/availability.	n/a	[[first-person narratives]]	In order to address the third research objective of this study, we carried out a thematic content analysis of patient opinions provided in the comments section of questionnaires. It should be noted that the comments section was optional and accommodated the qualitative responses of patients recruited by criterion method. The primary researcher noted word to word the statements of patients on spot…		[[content analysis]], [[thematic analysis]]	[[data reduction]], [[manual coding]], [[data familiarisation]], [[validation of findings]]	[[n/a]]	sharing findings with participants to verify analysis, collaborative coding process	The lack of inter-hospital comparison, limited time and resources are the major limitations of this study. The hospital-based respondent selection, instead of household-based, might have missed the inclusion of dissatisfied patients who had stopped seeking medical careinpublichospitals.The possibility of social desirability bias in face-to-face interviews may also limit this study. However, the l…
[[James, Arthur and Tran, Viet-Thi and Gauss, Tobias and Hamada, Sophie and Roquet, Florian and Bitot, Valerie and Boutonnet, Mathieu and Raux, Mathieu and Ravaud, Philippe]]	[[Important Issues to Severe Trauma Survivors: A Qualitative Study]]	[[2022]]	Annals of surgery	Include	[[France]]	qualitative study - semi-structured interviews	severe trauma survivors receiving care in 6 urban academic leve-I trauma centers in France between March 2015 and March 2018	[[340]]	[[<1000]]	dentify issues that are important to severe trauma survivors up to 3 years after the trauma.	n/a	[[first-person narratives]]	or categorical variables and median (interquartile range) for continuous variables because most were not normally distributed. Qualitative data collected during interviews were analyzed by thematic analysis. After anonymization of audio records, 1 investigator (AJ) inductively coded all interviews. He (1) identified within the text all literal sentences used by participants to describe their impo…		[[thematic analysis]]	[[data saturation]], [[stakeholder engagement]], [[in-depth analysis of sub-sample]], [[team discussion]] , [[multiple coders]], [[categorising codes]]	[[R]]	collaborative coding, discussion to resolve discrepancies and reach consensus	This study has some limitations. First, personal and professional experiences are known to influence researchers� interpretation in qualitative research. This problem was minimized by (1) using a semi-structured interview method that allowed for diverging from the initial questions and discovering dimensions that researchers could not have imagined otherwise; (2) performing double independent cod…
[[Jaramillo, Elise T. and Haozous, Emily and Willging, Cathleen E.]]	[[The Community as the Unit of Healing: Conceptualizing Social Determinants of Health and Well-Being for Older American Indian Adults]]	[[2022]]	The Gerontologist	Include	[[USA]]	qualitative study - interviews	American Indian Elders, and professionals involved in planning or delivering care to Elders in 2 states of the US Southwest	[[143]]	[[<1000]]	This qualitative study examines how upstream social determinants of health influence Elders� ability to access and use health care.	n/a	[[first-person narratives]]	Qualitative research methods are useful for capturing rich, descriptive information about perceptions, beliefs, and experiences (Patton, 2015). These qualitative data were collected as part of a multiyear, mixed-method study exploring experiences with health care and health insurance among American Indian Elders (aged 55 and older) in two states in the Southwestern United States (Willging et al.,…	[[Charmaz 2006]], [[Corbin and Strauss 2008]], [[Patton 2001]]	[[grounded theory]]	[[constant comparison]], [[multiple coders]], [[codebook]] , [[coding]], [[iterative approach]]	[[n/a]]	collaborative coding process, discussion to resolve discrepancies and achieve consensus, explicit reference to literature informing analysis methods	Due to the substantial diversity of American Indian populations, our sample had several characteristics that may not be generalizable to other groups. Notably, the percentage of Elders in this study who used IHS or tribal health services was much higher than the national average. Our sample also included many reservation-dwelling Elders and Elders who did not speak English as their first language…
[[Jenholt Nolbris, M. and Ragnarsson, S. and Brorsson, A. L. and Garcia de Avila, M. and Forsner, M. and Kull, I. and Olinder, A. L. and Mattson, J. and Nilsson, S. and Rullander, A. C. and Rydstrom, L. L. and Olaya-Contreras, P. and Berghammer, M.]]	[[Young children's voices in an unlocked Sweden during the COVID-19 pandemic]]	[[2022]]	Scandinavian journal of public health	Include	[[Sweden]]	convergent parallel mixed-methods design - qualitative and quantitative survey data	Swedish school aged children aged 6-14 years who experienced the Covid-19 pandemic	[[774]]	[[<1000]]	During the COVID-19 pandemic, Sweden was one of the few countries that rejected lockdowns in favour of recommendations for restrictions, including careful hand hygiene and social distancing. Preschools and primary schools remained open. Several studies have shown negative impacts of the pandemic on children, particularly high levels of anxiety. The study aim was to explore how Swedish school-aged…	n/a	[[first-person narratives]]	Study design A convergent parallel mixed-methods design [10] was chosen, where quantitative and qualitative data were collected at the same time but analysed separately and then merged, leading to a combined result. The quantitative research questions: � Has the experience of refraining from social activities during the COVID-19 pandemic affected children�s perceived anxiety? � Have sociodemograp…	[[Elo and Kyngas 2008]]	[[content analysis]]	[[data familiarisation]], [[inductive coding]]	[[n/a]]	explicit reference to literature informing analysis methods	A few factors might have influenced the results of this study. The sample of respondents may have been skewed since the survey was initially distributed from the research group�s network; the demographics showed that most of the participants lived in a city with 100,000�499,999 inhabitants, and the guardian was in most cases working, had a university degree and no reduction in income during the p…
[[Jones, Nev and Kosyluk, Kristin and Gius, Becky and Wolf, Jessica and Rosen, Cherise]]	[[Investigating the mobility of the peer specialist workforce in the United States: Findings from a national survey]]	[[2020]]	Psychiatric rehabilitation journal	Include	[[USA]]	mixed-methods survey	peer specialist interested in enrolling or retunring to higher education in the USA	[[451]]	[[<1000]]	The objectives of the current study were to characterize (a) peer specialist interest in enrolling in/returning to higher education and perceived barriers, (b) perceptions of the local availability of higher education/continuing education programming, and (c) perceived barriers to the advancement of the peer workforce.	n/a	[[first-person narratives]]	gue, Wolf, & Rosen, 2019). Participants A total of 956 PS completed the survey. In the larger survey, eligibility criteria were proficiency in English, 18 years of age or older and currently working in a peer support capacity or who had in the past, regardless of focus population. For the analyses described here, the sample was limited to participants who were currently employed at the time of co…	[[Schreier 2012]], [[Saunders et al. 2018]]	[[content analysis]]	[[inductive coding]] , [[categorising codes]], [[frequency quantification of findings]], [[intercoder agreement]]	[[n/a]]	intercoder reliability calculated, explicit reference to literature informing analysis methods, collaborative coding	n/a
[[Jones, N. and Pincock, K. and Emirie, G. and Gebeyehu, Y. and Yadete, W.]]	[[Supporting resilience among young people at risk of child abuse in Ethiopia: The role of social system alignment]]	[[2021]]	Child Abuse and Neglect	Include	[[Multicountry]]	qualitative study - interviews and focus group discussions	young people at risk of age- and gender-based violence and abuse enrolled in the Gender and adolescence: global evidence longitudinal research group	[[595]]	[[<1000]]	This article explores the extent to which available support systems promote processes of resilience among young people at risk of age- and gender-based violence and abuse.	n/a	[[first-person narratives]] [[focus groups]]	This article draws on data collected by Gender and Adolescence: Global Evidence (GAGE). GAGE is a longitudinal research study that explores the gendered experience of adolescence and �what works� to expand adolescent capabilities in several LMICs, including Ethiopia, where research has been ongoing since 2016. GAGE uses a social ecological conceptual framework, which looks at the interconnectedne…		[[thematic analysis]]	[[cross-checking]], [[deductive coding]], [[double coding]], [[validation of findings]], [[constant comparison]], [[coding]]	[[MaxQDA]]	collaborative coding, explicit reference to literature informing analysis methods, discussions among team to check and validate coding practices	Yet what is evident from these findings is that there are severe limitations on these social assets in providing the kinds of transformative support that enable young people to prevent or overcome violence and abuse. Although peers and teachers may be informally able to provide solidarity, compassion, and even practical help in enabling individual resilience, they have only limited scope to chall…
[[Jorm, C. and Roberts, C. and Lim, R. and Roper, J. and Skinner, C. and Robertson, J. and Gentilcore, S. and Osomanski, A.]]	[[A large-scale mass casualty simulation to develop the non-technical skills medical students require for collaborative teamwork]]	[[2016]]	BMC medical education	Include	[[Australia]]	mixed-methods study - quantitative and qualitative survey questions	Australian medical students	[[117]]	[[<1000]]	There is little research on large-scale complex health care simulations designed to facilitate student learning of non-technical skills in a team-working environment. We evaluated the acceptability and effectiveness of a novel natural disaster simulation that enabled medical students to demonstrate their achievement of the non-technical skills of collaboration, negotiation and communication.	n/a	[[first-person narratives]]	Our theoretical lens for determining how effectively students achieved the learning outcomes for the simulation were based on the five key concepts of Sch�n�s model of the reflective practitioner: knowing-in-action, surprise, reflection-in-action, experimentation and reflection-onaction [20]. We anticipated that students as learners could demonstrate what they knew initially through largely intui…		[[thematic analysis]]	[[data familiarisation]], [[staged approach]], [[multiple coders]], [[cross-checking]]	[[SPSS]]	collaborative coding, critical appraisal of codes by additional reviewers	To our knowledge this is the first student-based largescale simulation of a natural disaster to be reported. We acknowledge the debate around abandoning the use of the term fidelity [7, 34], replacing it with terms reflecting the underlying primary concepts of physical resemblance and functional task alignment, we use it here for clarity in describing our design and its rationale in terms used by…
[[Jors, K. and Seibel, K. and Bardenheuer, H. and Buchheidt, D. and Mayer-Steinacker, R. and Viehrig, M. and Xander, C. and Becker, G.]]	[[Education in End-of-Life Care: What Do Experienced Professionals Find Important?]]	[[2016]]	Journal of cancer education : the official journal of the American Association for Cancer Education	Include	[[Germany]]	mixed-methods survey	physicians and nurses at 10 cancer centers throughout Baden-Wuerttemberg	[[675]]	[[<1000]]	In light of ongoing developments and discussions in end-of-life/palliative care education, we believe that the input of physicians and nurses with clinical experience working with dying patients may be useful in developing curricula for this field. Therefore, we asked physicians and nurses at German cancer centers what changes should be made to improve end-of-life care education and training for …	n/a	[[first-person narratives]]	Sample From January 2012 until May 2013, we surveyed physicians and nurses from 16 hospitals belonging to 10 cancer centers throughout Baden-Wuerttemberg, Germany. We had aimed to survey all 18 cancer centers in Baden-Wuerttemberg, but not all were willing to participate. At each cancer center and hospital, a local contact person was chosen to distribute the surveys on site to all physicians and …		[[content analysis]], [[consensual qualitative research]]	[[multiple coders]], [[categorising codes]], [[deductive coding]], [[team discussion]]	[[MaxQDA]]	collaborative coding, multiple independent coders	This study has several limitations. Our study sample was limited to physicians and nurses at cancer centers throughout Baden-Wuerttemberg, Germany and may not be representative ofother populations. Furthermore, the majority ofrespondents were (i) female and (ii) nursing staff. However, this is consistent with the overall ratio of female and nursing staff among health-care professionals in Germany…
[[Kalvesmaki, A. F. and Chapman, A. B. and Peterson, K. S. and Pugh, M. J. and Jones, M. and Gleason, T. C.]]	[[Analysis of a national response to a White House directive for ending veteran suicide]]	[[2022]]	Health Services Research	Include	[[USA]]	semi-structured response study - text mining	request for information from presidential executive order #1386	[[9040]]	[[>=1000]]	Analyze responses to a national request for information (RFI) to uncover gaps in policy, practice, and understanding of veteran suicide to inform federal research strategy.	n/a	[[first-person narratives]]	On July 3, 2019, the White House Office of Science and Technology Policy released a formal RFI comprised of 21 open-ended questions to inform the National Research Strategy for the President's Roadmap to Empower Veterans and End the National Tragedy of Suicide (PREVENTS). The RFI was closed on August 5, 2019. The RFI was published as Federal Register Document Number 2019-14138; no IRB review or c…	[[Ragin 1994]]		[[a priori themes]], [[multiple coders]], [[text mining]], [[concurrent data collection and analysis]]	[[Unnamed text-mining software]]	collaborative coding, cross-checking codes	This research was limited by the design of the RFI in which the time required to analyze the large corpus of data was within a very compressed schedule. The RFI was designed to solicit a wide range of responses among a category of themes such as risk factors and prevention methods. Open, citizen-science collection methods such as open-ended surveys distributed to a wide audience with no participa…
[[Karp, Melinda Mechur and Bork, Rachel Hare]]	[["They never told me what to expect, so I didn't know what to do": Defining and clarifying the role of a community college student]]	[[2014]]	Teachers College Record	Include	[[USA]]	qualitative study - interviews	community college students, and faculty and staff	[[168]]	[[<1000]]	This paper builds on previous work arguing that community college success is dependent not only upon academic preparation but also upon a host of important skills, attitudes, and behaviors that are often left unspoken. Drawing on role theory and on a qualitative study conducted at three community colleges, this paper aims to clarify the role of community college student and the components of that…	n/a	[[first-person narratives]]	This study uses qualitative data from semi-structured interviews conducted in 2010 with community college students (n = 96) and faculty and staff (n = 72) for a study of student success courses at three colleges in the Virginia Community College System.3 Of the faculty and staff, 46 percent had taught a student success course, with the remainder consisting of administrators, student services staf…	[[Ragin 1994]]	[[thematic analysis]]	[[validation of findings]], [[team discussion]] , [[theme identification]], [[inductive coding]] , [[comparison with literature]], [[data familiarisation]], [[memoing]]	[[NVivo]]	collaborative coding, reading and re-reading, multiple types of analysis	n/a
[[Kaye, E. C. and Applegarth, J. and Gattas, M. and Kiefer, A. and Reynolds, J. and Zalud, K. and Baker, J. N.]]	[[Hospice nurses request paediatric-specific educational resources and training programs to improve care for children and families in the community: Qualitative data analysis from a population-level survey]]	[[2020]]	Palliative Medicine	Include	[[USA]]	cross-sectional survey - qualitative analysis of open-ended survey questions	nurses from 71 community-based hospice organizations across 3 states	[[189]]	[[<1000]]	To describe the types of paediatric-specific training received and educational content preferred by hospice nurses.	n/a	[[first-person narratives]]	The authors� Institutional Review Board reviewed and approved this study. The methodology of this investigative protocol has been previously described in detail.13 Briefly, a population-based, cross-sectional survey was developed by an expert panel of paediatric palliative and hospice care clinicians and researchers through an iterative, rigorous process. The survey was pilot-tested to enhance fa…		[[consensual qualitative research]], [[semantic coding]], [[content analysis]]	[[multiple coders]], [[a priori themes]], [[categorising codes]]	[[n/a]]	collaborative coding, reading and re-reading, discussion to reach consensus on coding discrepancies	This study has several limitations. First, it represents the experience of a specific region and is not inherently generalizable across all areas of the country or worldwide. However, we believe that these data present a compelling argument for the need for further investigation of hospice nurse experiences and preferences for paediatric-specific training across the nation and globally. Second, a…
[[Kelly, Fiona and McMillan, Sara and Spinks, Jean and Bettington, Emilie and Wheeler, Amanda J.]]	[[You don't throw these things out:' an exploration of medicines retention and disposal practices in Australian homes]]	[[2018]]	BMC public health	Include	[[Australia]]	qualitative study - semi-structured telephone interviews	sub-sample of population survey on household medicine disposal in Australia	[[119]]	[[<1000]]	Most of the disposed items were considered appropriate and not high-cost medicines [37]. In Stage Two, a representative general population online survey of 4302 people was conducted to explore whether they had medicines not in everyday use in their home and why, disposal practices and awareness of The RUM Project [36]. Participants who were not aware of the scheme were provided with some informat…	n/a	[[first-person narratives]]	Study design A purposeful and convenient sub-section of a representative survey sample of the Australian population by age, gender and geographical location were recruited by an external research panel company [22, 38]. Stage Two survey participants were eligible for interview if they were adults aged over 18 and used five or more medicines including prescribed, over the counter medicines and/or …		[[thematic analysis]] , [[exploratory analysis]]	[[data reduction]], [[categorising codes]], [[data saturation]]	[[NVivo]]	collaborative coding, multiple independent coders	Study limitations include: interview data represents a snapshot in time and omits those medicines stored in other locations such as the workplace [5], or the potential for people to misread expiry dates [53]. We spoke to a single member of the household and there was potential under-reporting of medicines due to privacy concerns, and self-reported practices did not necessarily reflect those of ot…
[[Kemp, C. L. and Luo, S. and Ball, M. M.]]	[["Meds are a real tricky area": Examining medication management and regulation in assisted living]]	[[2012]]	Journal of Applied Gerontology	Include	[[USA]]	qualitative study - surveys	direct care workers, and administrators of assisted living in 45 facilities across Georgia	[[370]]	[[<1000]]	This exploratory research intends to expand current knowledge in this area by examining medication management in 45 AL settings in Georgia. Specifically, our aims are (a) to gain understanding of medication management in AL, including who manages medications, how facilities train staff who assist with medication, and the policies and practices associated with medication management, and (b) to ide…	n/a	[[first-person narratives]]	This study was set in Georgia, where AL residences are designated �personal care homes� and include a wide range of facilities. Georgia has 2,230 licensed AL homes with 30,169 beds (Georgia Long-Term Care Ombudsman Program, 2010). Although the majority of residents live in larger AL settings, the majority of homes are small (2�24 beds). Like 18 other states, Georgia does not have an assisted-livi…	[[Corbin and Strauss 2008]]	[[grounded theory]]	[[multiple coders]], [[open coding]], [[inductive coding]] , [[categorising codes]], [[memoing]], [[axial coding]], [[subgroup analysis]]	[[Ethnograph]]	collaborative coding, explicit reference to literature informing analysis methods	Although the present analysis has considerable value (e.g., data come from a statewide study; analysis draws on multiple data sources; and its focus on an important underexamined topic), limitations exist. The wider study was not specifically designed to research medication practices. Thus, in some cases, data are missing or incomplete. Resident and family member perspectives are absent and exact…
[[Khanova, Julia and Roth, Mary T. and Rodgers, Jo Ellen and McLaughlin, Jacqueline E.]]	[[Student experiences across multiple flipped courses in a single curriculum]]	[[2015]]	Medical education	Include	[[USA]]	qualitative study - analysis of comments	end of course evaluation of 10 flipped courses at the University of North Carolina Chapel Hill between 2012-2014	[[6010]]	[[>=1000]]	This study was designed to examine how students experience the flipped classroom model of learning in multiple courses within a single curriculum, as well as to identify specific elements of flipped learning that students perceive as beneficial or challenging.	n/a	[[first-person narratives]]	Study design and setting The University of North Carolina (UNC) Eshelman School of Pharmacy is in the process of fundamentally transforming its doctor of pharmacy (PharmD) curriculum to be launched in the autumn of 2015. One of the core tenets of the new curriculum is the strategic re-engineering of instruction to maximise student learning and engagement using innovative pedagogical approaches, s…		[[grounded theory]], [[manifest content analysis Graneheim and Lundman 2004]]	[[unfolding approach]], [[iterative coding]], [[multiple coders]], [[team discussion]] , [[theme identification]]	[[n/a]]	collaborative coding, assessing validity of coding scheme, explicit reference to literature informing analysis methods	Although this study provides one of the first examinations of student experiences across multiple courses, it was limited to a single institution. This affects the transferability of the findings to other educational settings. Nevertheless, we believe that the context of the study is sufficiently similar to other health profession education contexts to make the findings relevant and applicable in…
[[Kilcoyne, S. and Rogers, C. and Thomas, G. P. L. and Wall, S. and Johnson, D.]]	[[Craniofacial Surgery-Related Hashtag Utilisation on Instagram]]	[[2021]]	The Journal of craniofacial surgery	Include	[[UK]]	mixed-method study - social media posts analysis	instagram posts associated with 12 craniofacial surgery related hashtags	[[108]]	[[<1000]]	This study aimed to investigate the use of Instagram in relation to craniofacial surgery.	n/a	[[first-person narratives]] [[emojis]] [[videos]]	Data were collected from Instagram (www.instagram.com) and analyzed by 1 author, searching on one occasion (September 29, 2019) for 12 hashtags. Posts were included in the caption, and any writing on the post were in the English language and related to craniofacial surgery. Posts were excluded if they were about cleft lip and palate, had neutral/ambiguous emojis, or had content unrelated to the h…			[[inductive coding]] , [[theme identification]]	[[NVivo]]	n/a	This study is exploratory, and is limited in scope. Only the nine ��top�� posts associated with each of the 11 queried craniofacial surgery-related hashtags were examined. These data were collected on a single day, and we acknowledge that the ��top�� posts on Instagram change frequently (potentially daily). We also acknowledge a potential sample bias in the hashtags chosen, for example, #craniowa…
[[Kim, Junhee]]	[[The relationships among the learning transfer system, managers' creative learning transfer, and job performance]]	[[2017]]	Dissertation Abstracts International Section A: Humanities and Social Sciences	Include	[[South Korea]]	cross-sectional survey design - mixed-methods	managers in Korean large companies that run the business in diverse industries such as robotics, chemical products, IT, semiconductors, food produccers and retailers, electronic appliances, logistics, transportation, finance, insurance, and stick market	[[1125]]	[[>=1000]]	To fill the gaps, an overarching purpose of the present study was to examine the relationships among the learning transfer system, managers� creative learning transfer, and job performance.	n/a	[[first-person narratives]]	Thematic analysis is a widely used qualitative analysis method to capture the complexities within a textual data set (Braun & Clarke, 2006; Guest et al., 2012). Thematic analysis involves identifying, analyzing, and reporting themes within data. A theme refers to meaning or a level of patterned response in the data that is related to the research question (Braun & Clarke, 2006). Coding is the pri…	[[Braun and Clarke]]	[[thematic analysis]]	[[staged approach]], [[inductive coding]] , [[theme identification]], [[categorising codes]]	[[SPSS]]	multiple phases of analysis, evaluating multiple analyses methods to identify the most appropriate for the data	The current study has several limitations in terms of the sample in the Korean context, self-report survey format, and analysis of qualitative data. First, the results of the current study might not be generalized to the entire population from which the sample was obtained because of purposive sampling and voluntary participation. Various companies from 16 industries were involved with the curren…
[[Kim, Wonsun and Kreps, Gary L. and Shin, Cha-Nam]]	[[The role of social support and social networks in health information-seeking behavior among Korean Americans: a qualitative study]]	[[2015]]	International journal for equity in health	Include	[[USA]]	descriptive qualitative study - survey	Korean American adults	[[129]]	[[<1000]]	This qualitative descriptive study seeks to identify sources of health information in social networks ties and to determine whether individuals receive health information from strong ties (family, close friends) or weak ties (church or organizational connections). Thus, the following research questions (RQs) are advanced: RQ1: What are the sources of health information in the personal social netw…	n/a	[[first-person narratives]]	Sampling method Data for this study were collected using a web-based online survey from January 2013 to April 2013 in the U.S. Convenience and snowball sampling methods were used to recruit participants. The researchers searched Korean ethnic associations, Korean businesses and organizations, Korean churches and referrals across the U.S.that were likely have online channels to communicate with th…	[[Corbin and Strauss 2008]], [[Morse 2008]]		[[constant comparison]], [[inductive coding]] , [[data familiarisation]], [[collaborative coding]], [[validation of findings]], [[team discussion]] , [[intercoder agreement]]	[[n/a]]	collaborative coding, assessing intercoder reliability, explicit reference to literature informing analysis methods	This study has several limitations. The researchers used a qualitative approach, a self-administered survey, which may have introduced response bias and resulted in missing items. Future research should use a mixed methods approach, using various research methods, including in-depth interviews and content analysis, to better understand the relationships between social support and health informati…
[[Kisicki, A. and Becker, S. and Chaple, M. and Gustafson, D. H. and Hartzler, B. J. and Jacobson, N. and Murphy, A. A. and Tapscott, S. and Molfenter, T.]]	[[Behavioral healthcare organizations' experiences related to use of telehealth as a result of the COVID-19 pandemic: an exploratory study]]	[[2022]]	BMC health services research	Include	[[USA]]	qualitative study - free text responses	employees of substance use disorder and mental health treatment services	[[391]]	[[<1000]]	By analyzing qualitative data about SUD and MH care organizations� experiences using telehealth, this study aims to elucidate emergent themes related to telehealth use by the front-line behavioral health workforce.	n/a	[[first-person narratives]]	This study used data from large-scale web surveys distributed by designated regional Addiction Technology Transfer Centers (ATTCs) and Mental Health Technology Transfer Centers (MHTTCs) to SUD and MH providers, respectively, between May and August 2020 [1, 2]. Respondents were asked to respond on behalf of their organizations. The surveys collected information on how the respondents� organization…		[[content analysis]]	[[multiple coders]], [[team discussion]] , [[cross-checking]], [[codebook]]	[[NVivo]]	collaborative coding, multiple independent coders, explicit reference to literature informing analysis methods, multiple types of qualitative researchers involved in research team	Results of this study should be considered in the context of several limitations. Most notably, the sample was selfselecting; only 41% of respondents to the original survey responded to the question at hand. The reasons motivating respondents� choice to reply and the extent to which the experiences and perceptions of responders differed from non-responders are both unknown. Although the original …
[[Klaassen, H. and Dukes, K. and Marchini, L.]]	[[Patient satisfaction with dental treatment at a university dental clinic: A qualitative analysis]]	[[2021]]	Journal of dental education	Include	[[USA]]	qualitative study - thematic analysis of open ended survey responses	patient satisfaction survey responses from a university dental clinic	[[10956]]	[[>=1000]]	The aim for this study was to identify important factors influencing patient satisfaction in a university dental clinic, through qualitative analysis.	n/a	[[first-person narratives]]	The University of Iowa College of Dentistry and Dental Clinics, as a large-scale university dental clinic, has been administering automated patient satisfaction surveys to every patient of the college since 2014 (for an example see https://dentistry.uiowa.edu/sites/default/files/docs/ research/SupplementaryMaterial.pdf). From June 1, 2014, to January 30, 2018, patient satisfaction surveys were co…		[[thematic analysis]]	[[inductive coding]] , [[multiple coders]], [[staged approach]], [[codebook]] , [[categorising codes]]	[[MaxQDA]]	auditing trail of analytical decisions, collaborative coding, reviewing coding process by independent coder, team discussions to resolve discrepancies	Limitations of this study include the fact that no patient demographic data are available, as the data were released as unidentified. Therefore, we are unaware of what comments came from patients from each clinic in the College ofDentistry (i.e., faculty general practice, D2 operative, D3 endodontics, resident prosthodontics, etc.), if comments differ among different groups of patients, or how re…
[[Kolshus, E. M. and Akinmoluwa, S. and Sloan, D. and MacSuibhne, S. and Kolshus, E. H.]]	[[Patients' Attitudes Towards Medical Student Presence in Psychiatric Consultations]]	[[2022]]	Irish journal of psychological medicine	Include	[[Ireland]]	mixed-methods cross-sectional survey	Irish adult psychiatric patients	[[340]]	[[<1000]]	Studies on patient-student relationships have to date largely focused on student attitudes. This study explores attitudes ofpatients with psychiatric illness in Ireland, towards medical students. Patients� experience ofconsent for student involvement is an area ofconcern in previous studies and is also quantified here.	n/a	[[first-person narratives]]	Study design This was a mixed-methods cross-sectional questionnaire survey of adult psychiatric patients attending services across two catchment areas (Kilkenny and Waterford) in the South-East of Ireland. The questionnaire was derived with authors� permission from one used in a previous similar study (Oster et al. 2015). That questionnaire was in turn derived from an earlier Canadian study in a …		[[thematic analysis]]	[[iterative coding]]	[[Open code]]	n/a	The study has limitations to acknowledge. Whilst the questionnaire was used previously and allowed for some comparison of results, it is not a validated instrument and therefore any findings must be interpretedwith additional caution. The recruitment rate was slightly suboptimal, which may reflect the additional workload imposed on an already overburdened clinical and administrative team. There i…
[[Kopecky, Kimberly E. and Zens, Tiffany J. and Suwanabol, Pasithorn A. and Schwarze, Margaret L.]]	[[Third-Year Medical Students' Reactions to Surgical Patients in Pain: Doubt, Distress, and Depersonalization]]	[[2018]]	Journal of pain and symptom management	Include	[[USA]]	qualitative analysis of written essays	third year medical students attending this educational session for three years	[[341]]	[[<1000]]	The objective of this study is to characterize the reported experiences of students facing the inherent pressures and tensions of attending to patients in pain while providing clinical care.	n/a	[[first-person narratives]]	We analyzed essays written by all third-year medical students (N=341) attending this educational session for three years (Table 1), representing approximately 335 individual patient stories (Table 2). We informed students about this assignment at the beginning of the clerkship, with a request to tell the story of one surgical patient whose care they had participated in at our academic medical cen…			[[inductive coding]] , [[iterative coding]], [[constant comparison]], [[audit trail]] [[peer review of analysis]]	[[NVivo]]	collaborative coding, assessment of analytical rigour, discussion to resolve discrepancies and reach analytical consensus, using annotations and observations	This study has both strengths and weaknesses. We collected all essays from each cohort of students rotating on the surgical service during three academic years (six sets of essays per year) and found similar responses regardless of clinical experience. Students who had nearly completed one year of clinical rotations expressed concerns that were indistinguishable from those whose first clinical ro…
[truncated: 289 more rows]
